# Supplementary material for: Origins of Myc Proteins – Using Intrinsic Protein Disorder to Trace Distant Relatives
Source: PLoS One. 2013 Sep 24;8(9):e75057. doi: 10.1371/journal.pone.0075057 (PMC3782479; doi:10.1371/journal.pone.0075057)
Supplement: Table S1 — Sequences constituting UniRef50 groups of representative proteins. (TXT) [file pone.0075057.s002.txt]

Accession	Status	Organism	Identity	Score	E-Value
UniRef50_P01106	reviewed	Homo sapiens (Human)	81.0%	1782	00.00
UniRef50_P01106		Homo sapiens (Human)			
UniRef50_P01106		Mus musculus (Mouse)			
UniRef50_P01106	unreviewed	Sus scrofa (Pig)			
UniRef50_P01106		Canis familiaris (Dog) (Canis lupus familiaris)			
UniRef50_P01106		Canis familiaris (Dog) (Canis lupus familiaris)			
UniRef50_P01106	unreviewed	Felis catus (Cat) (Felis silvestris catus)			
UniRef50_P01106	unreviewed	Feline leukemia virus			
UniRef50_P01106	reviewed	Pteropus hypomelanus (Island flying fox) (Variable flying fox)			
UniRef50_P01106	reviewed	Hylobates lar (Common gibbon)			
UniRef50_P01106	reviewed	Rattus norvegicus (Rat)			
UniRef50_P01106		Rattus norvegicus (Rat)			
UniRef50_P01106	reviewed	Sus scrofa (Pig)			
UniRef50_P01106		Sus scrofa (Pig)			
UniRef50_P01106	reviewed	Felis catus (Cat) (Felis silvestris catus)			
UniRef50_P01106	reviewed	Feline leukemia virus			
UniRef50_P01106	reviewed	Mus musculus (Mouse)			
UniRef50_P01106		Mus musculus (Mouse)			
UniRef50_P01106	reviewed	Ovis aries (Sheep)			
UniRef50_P01106	reviewed	Canis familiaris (Dog) (Canis lupus familiaris)			
UniRef50_P01106	reviewed	Pan paniscus (Pygmy chimpanzee) (Bonobo)			
UniRef50_P01106	reviewed	Tupaia glis (Tree shrew)			
UniRef50_P01106		Ailuropoda melanoleuca (Giant panda)			
UniRef50_P01106	reviewed	Marmota monax (Woodchuck)			
UniRef50_P01106	reviewed	Pan troglodytes (Chimpanzee)			
UniRef50_P01106		Pan troglodytes (Chimpanzee)			
UniRef50_P01106	reviewed	Tadarida brasiliensis (Brazilian free-tailed bat)			
UniRef50_P01106	reviewed	Bos taurus (Bovine)			
UniRef50_P01106	reviewed	Macaca mulatta (Rhesus macaque)			
UniRef50_P01106	reviewed	Galeopterus variegatus (Malayan flying lemur) (Cynocephalus variegatus)			
UniRef50_P01106	reviewed	Pongo pygmaeus (Bornean orangutan)			
UniRef50_P01106	reviewed	Callithrix jacchus (White-tufted-ear marmoset)			
UniRef50_P01106	reviewed	Sylvilagus floridanus (Cottontail rabbit)			
UniRef50_P01106		Oryctolagus cuniculus (Rabbit)			
UniRef50_P01106	reviewed	Feline leukemia virus FTT			
UniRef50_P01106		Equus caballus (Horse)			
UniRef50_P01106	unreviewed	Homo sapiens (Human)			
UniRef50_P01106	unreviewed	Mus musculus (Mouse)			
UniRef50_P01106	unreviewed	Mus musculus (Mouse)			
UniRef50_P01106	reviewed	Homo sapiens (Human)			
UniRef50_P01106	unreviewed	Homo sapiens (Human)			
UniRef50_P01106	unreviewed	Homo sapiens (Human)			
UniRef50_P01106	unreviewed	Homo sapiens (Human)			
UniRef50_P01106	unreviewed	Homo sapiens (Human)			
UniRef50_P01106	unreviewed	Homo sapiens (Human)			
UniRef50_P01106	unreviewed	Homo sapiens (Human)			
UniRef50_P01106	unreviewed	Homo sapiens (Human)			
UniRef50_P01106	unreviewed	Homo sapiens (Human)			
UniRef50_P01106	unreviewed	Homo sapiens (Human)			
UniRef50_P01106	unreviewed	Homo sapiens (Human)			
UniRef50_P01106	unreviewed	Homo sapiens (Human)			
UniRef50_P01106	unreviewed	Homo sapiens (Human)			
UniRef50_P01106	unreviewed	Homo sapiens (Human)			
UniRef50_P01106	unreviewed	Homo sapiens (Human)			
UniRef50_P01106	unreviewed	Homo sapiens (Human)			
UniRef50_P01106	unreviewed	Homo sapiens (Human)			
UniRef50_P01106	unreviewed	Homo sapiens (Human)			
UniRef50_P01106	unreviewed	Homo sapiens (Human)			
UniRef50_P01106	unreviewed	Homo sapiens (Human)			
UniRef50_P01106	unreviewed	Homo sapiens (Human)			
UniRef50_P01106	unreviewed	Homo sapiens (Human)			
UniRef50_P01106	unreviewed	Homo sapiens (Human)			
UniRef50_P01106	unreviewed	Homo sapiens (Human)			
UniRef50_P01106	unreviewed	Homo sapiens (Human)			
UniRef50_P01106	unreviewed	Homo sapiens (Human)			
UniRef50_P01106	unreviewed	Homo sapiens (Human)			
UniRef50_P01106	unreviewed	Homo sapiens (Human)			
UniRef50_P01106	unreviewed	Homo sapiens (Human)			
UniRef50_P01106	unreviewed	Homo sapiens (Human)			
UniRef50_P01106	unreviewed	Homo sapiens (Human)			
UniRef50_P01106	unreviewed	Homo sapiens (Human)			
UniRef50_P01106	unreviewed	Homo sapiens (Human)			
UniRef50_P01106	unreviewed	Homo sapiens (Human)			
UniRef50_P01106	unreviewed	Homo sapiens (Human)			
UniRef50_P01106	unreviewed	Homo sapiens (Human)			
UniRef50_P01106	unreviewed	Homo sapiens (Human)			
UniRef50_P01106	unreviewed	Homo sapiens (Human)			
UniRef50_P01106	unreviewed	Homo sapiens (Human)			
UniRef50_P01106	unreviewed	Homo sapiens (Human)			
UniRef50_P01106	unreviewed	Homo sapiens (Human)			
UniRef50_P01106	unreviewed	Homo sapiens (Human)			
UniRef50_P01106	unreviewed	Homo sapiens (Human)			
UniRef50_P01106	unreviewed	Homo sapiens (Human)			
UniRef50_P01106	unreviewed	Homo sapiens (Human)			
UniRef50_P01106	unreviewed	Homo sapiens (Human)			
UniRef50_P01106	unreviewed	Homo sapiens (Human)			
UniRef50_P01106	unreviewed	Homo sapiens (Human)			
UniRef50_P01106	unreviewed	Homo sapiens (Human)			
UniRef50_P01106	unreviewed	Homo sapiens (Human)			
UniRef50_P01106	unreviewed	Homo sapiens (Human)			
UniRef50_P01106	unreviewed	Macaca mulatta (Rhesus macaque)			
UniRef50_P01106		Homo sapiens (Human)			
UniRef50_P01106	unreviewed	Batomys granti (Luzon hairy-tailed rat) (Luzon forest rat)			
UniRef50_P01106	unreviewed	Microtus pennsylvanicus (Meadow vole)			
UniRef50_P01106	unreviewed	Hyla chinensis (Chinese tree toad)			
UniRef50_P01106	unreviewed	Bufo americanus x Bufo hemiophrys			
UniRef50_P01106	unreviewed	Bufo americanus x Bufo hemiophrys			
UniRef50_P01106	unreviewed	Craugastor persimilis			
UniRef50_P01106	unreviewed	Craugastor polyptychus			
UniRef50_P01106	unreviewed	Craugastor stejnegerianus (Stejneger's rainfrog)			
UniRef50_P01106	unreviewed	Craugastor bransfordii (Bransford's litter frog)			
UniRef50_P01106	unreviewed	Craugastor podiciferus (Cerro Utyum robber frog)			
UniRef50_P01106	unreviewed	Craugastor sp. MVUP 1720			
UniRef50_P01106	unreviewed	Craugastor sp. FMNH 257561			
UniRef50_P01106	unreviewed	Craugastor sp. USNM 563040			
UniRef50_P01106	unreviewed	Craugastor sp. FMNH 257562			
UniRef50_P01106	unreviewed	Craugastor sp. MVUP 1880			
UniRef50_P01106	unreviewed	Craugastor sp. AJC 0890			
UniRef50_P01106	unreviewed	Craugastor sp. USNM 563039			
UniRef50_P01106	unreviewed	Craugastor sp. FMNH 257689			
UniRef50_P01106	unreviewed	Bufo americanus x Bufo hemiophrys			
UniRef50_P01106	unreviewed	Bufo hemiophrys (Canadian toad)			
UniRef50_P01106	unreviewed	Anaxyrus americanus (American toad) (Bufo americanus)			
UniRef50_P01106	unreviewed	Craugastor polyptychus			
UniRef50_P01106	unreviewed	Craugastor bransfordii (Bransford's litter frog)			
UniRef50_P01106	unreviewed	Homo sapiens (Human)			
UniRef50_Q4RMZ6	unreviewed	Tetraodon nigroviridis (Green puffer)	63.0%	498	2.0E-48
UniRef50_P04198	reviewed	Homo sapiens (Human)	49.0%	348	4.0E-31
UniRef50_P04198	unreviewed	Homo sapiens (Human)			
UniRef50_P04198		Sus scrofa (Pig)			
UniRef50_P04198		Ornithorhynchus anatinus (Duckbill platypus)			
UniRef50_P04198		Pan troglodytes (Chimpanzee)			
UniRef50_P04198		Pongo abelii (Sumatran orangutan)			
UniRef50_P04198	reviewed	Marmota monax (Woodchuck)			
UniRef50_P04198		Gallus gallus (Chicken)			
UniRef50_P04198	unreviewed	Gallus gallus (Chicken)			
UniRef50_P04198	reviewed	Gallus gallus (Chicken)			
UniRef50_P04198	unreviewed	Ailuropoda melanoleuca (Giant panda)			
UniRef50_P04198		Bos taurus (Bovine)			
UniRef50_P04198		Bos taurus (Bovine)			
UniRef50_P04198	unreviewed	Homo sapiens (Human)			
UniRef50_P04198		Ailuropoda melanoleuca (Giant panda)			
UniRef50_P04198	unreviewed	Homo sapiens (Human)			
UniRef50_P04198	reviewed	Spermophilus beecheyi (Beechey ground squirrel)			
UniRef50_P04198	reviewed	Marmota monax (Woodchuck)			
UniRef50_P04198		Bos taurus (Bovine)			
UniRef50_P04198		Canis familiaris (Dog) (Canis lupus familiaris)			
UniRef50_P04198		Canis familiaris (Dog) (Canis lupus familiaris)			
UniRef50_P04198	unreviewed	Homo sapiens (Human)			
UniRef50_P04198	unreviewed	Homo sapiens (Human)			
UniRef50_P04198		Rattus norvegicus (Rat)			
UniRef50_P04198	reviewed	Rattus norvegicus (Rat)			
UniRef50_P04198	reviewed	Mus musculus (Mouse)			
UniRef50_P04198	unreviewed	Mus musculus (Mouse)			
UniRef50_P04198	unreviewed	Mus musculus (Mouse)			
UniRef50_P04198	unreviewed	Mus musculus (Mouse)			
UniRef50_P04198	unreviewed	Xenopus tropicalis (Western clawed frog) (Silurana tropicalis)			
UniRef50_P04198		Xenopus tropicalis (Western clawed frog) (Silurana tropicalis)			
UniRef50_P04198	unreviewed	Xenopus laevis (African clawed frog)			
UniRef50_P04198	reviewed	Xenopus laevis (African clawed frog)			
UniRef50_P04198	unreviewed	Xenopus laevis (African clawed frog)			
UniRef50_P04198		Equus caballus (Horse)			
UniRef50_P04198		Macaca mulatta (Rhesus macaque)			
UniRef50_Q5RIZ4	unreviewed	Danio rerio (Zebrafish) (Brachydanio rerio)	41.0%	335	1.0E-29
UniRef50_Q5RIZ4	unreviewed	Danio rerio (Zebrafish) (Brachydanio rerio)			
UniRef50_Q5RIZ4	unreviewed	Danio rerio (Zebrafish) (Brachydanio rerio)			
UniRef50_Q5RIZ4	unreviewed	Danio rerio (Zebrafish) (Brachydanio rerio)			
UniRef50_Q5RIZ4		Oryctolagus cuniculus (Rabbit)			
UniRef50_Q5RIZ4		Tetraodon nigroviridis (Green puffer)			
UniRef50_Q5RIZ4		Tetraodon nigroviridis (Green puffer)			
UniRef50_Q5RIZ4		Takifugu rubripes (Japanese pufferfish) (Fugu rubripes)			
UniRef50_Q5RIZ4		Takifugu rubripes (Japanese pufferfish) (Fugu rubripes)			
UniRef50_UPI00016E2A0A		Takifugu rubripes (Japanese pufferfish) (Fugu rubripes)	43.0%	328	9.0E-29
UniRef50_P26014	reviewed	Serinus canaria (Island canary) (Fringilla canaria)	49.0%	324	3.0E-28
UniRef50_P26014		Taeniopygia guttata (Zebra finch) (Poephila guttata)			
UniRef50_Q4S6U7	unreviewed	Tetraodon nigroviridis (Green puffer)	41.0%	304	5.0E-26
UniRef50_Q4S6U7	unreviewed	Nematostella vectensis (Starlet sea anemone)			
UniRef50_A8TXE8	unreviewed	Petromyzon marinus (Sea lamprey)	44.0%	302	9.0E-26
UniRef50_B2KUA9	unreviewed	Danio rerio (Zebrafish) (Brachydanio rerio)	49.0%	301	1.0E-25
UniRef50_B2KUA9		Danio rerio (Zebrafish) (Brachydanio rerio)			
UniRef50_Q589Y4	unreviewed	Branchiostoma belcheri (Amphioxus)	41.0%	290	2.0E-24
UniRef50_Q589Y4	unreviewed	Branchiostoma floridae (Florida lancelet) (Amphioxus)			
UniRef50_B5THP1	unreviewed	Saccoglossus kowalevskii (Acorn worm)	39.0%	282	2.0E-23
UniRef50_B5THP1	unreviewed	Branchiostoma belcheri (Amphioxus)			
UniRef50_Q9Z304	reviewed	Mus musculus (Mouse)	44.0%	271	4.0E-22
UniRef50_Q9Z304	unreviewed	Mus musculus (Mouse)			
UniRef50_Q9Z304		Rattus norvegicus (Rat)			
UniRef50_Q9Z304	reviewed	Rattus norvegicus (Rat)			
UniRef50_C0H9V6	unreviewed	Salmo salar (Atlantic salmon)	42.0%	260	7.0E-21
UniRef50_C0H9V6	unreviewed	Salmo salar (Atlantic salmon)			
UniRef50_B3S238	unreviewed	Trichoplax adhaerens	56.0%	245	4.0E-19
UniRef50_P12524	reviewed	Homo sapiens (Human)	37.0%	234	7.0E-18
UniRef50_P12524		Pongo abelii (Sumatran orangutan)			
UniRef50_P12524		Bos taurus (Bovine)			
UniRef50_P12524		Ailuropoda melanoleuca (Giant panda)			
UniRef50_P12524	unreviewed	Canis familiaris (Dog) (Canis lupus familiaris)			
UniRef50_P12524	unreviewed	Ailuropoda melanoleuca (Giant panda)			
UniRef50_P12524		Equus caballus (Horse)			
UniRef50_P12524		Macaca mulatta (Rhesus macaque)			
UniRef50_P12524	reviewed	Homo sapiens (Human)			
UniRef50_P12524	unreviewed	Rattus norvegicus (Rat)			
UniRef50_P12524		Bos taurus (Bovine)			
UniRef50_P12524		Bos taurus (Bovine)			
UniRef50_P12524		Bos taurus (Bovine)			
UniRef50_P12524	unreviewed	Mus musculus (Mouse)			
UniRef50_P12524		Pan troglodytes (Chimpanzee)			
UniRef50_P12524	unreviewed	Homo sapiens (Human)			
UniRef50_P12524		Gallus gallus (Chicken)			
UniRef50_P12524		Gallus gallus (Chicken)			
UniRef50_P12524	unreviewed	Homo sapiens (Human)			
UniRef50_P12524		Pan troglodytes (Chimpanzee)			
UniRef50_Q05404	reviewed	Xenopus laevis (African clawed frog)	35.0%	230	2.0E-17
UniRef50_Q05404	unreviewed	Xenopus laevis (African clawed frog)			
UniRef50_Q05404	reviewed	Xenopus laevis (African clawed frog)			
UniRef50_Q05404	unreviewed	Xenopus tropicalis (Western clawed frog) (Silurana tropicalis)			
UniRef50_P10166	reviewed	Mus musculus (Mouse)	34.0%	229	3.0E-17
UniRef50_P10166	unreviewed	Mus musculus (Mouse)			
UniRef50_P10166		Rattus norvegicus (Rat)			
UniRef50_P10166	reviewed	Danio rerio (Zebrafish) (Brachydanio rerio)			
UniRef50_P10166		Monodelphis domestica (Short-tailed gray opossum)			
UniRef50_UPI00016E885B		Takifugu rubripes (Japanese pufferfish) (Fugu rubripes)	37.0%	226	6.0E-17
UniRef50_UPI00016E885B		Takifugu rubripes (Japanese pufferfish) (Fugu rubripes)			
UniRef50_UPI00016E885B		Takifugu rubripes (Japanese pufferfish) (Fugu rubripes)			
UniRef50_UPI00016E885B		Takifugu rubripes (Japanese pufferfish) (Fugu rubripes)			
UniRef50_UPI00016E885B		Takifugu rubripes (Japanese pufferfish) (Fugu rubripes)			
UniRef50_UPI00016E885B		Takifugu rubripes (Japanese pufferfish) (Fugu rubripes)			
UniRef50_UPI00016E885B		Takifugu rubripes (Japanese pufferfish) (Fugu rubripes)			
UniRef50_Q9PSI9	reviewed	Danio rerio (Zebrafish) (Brachydanio rerio)	37.0%	226	6.0E-17
UniRef50_Q9PSI9	unreviewed	Danio rerio (Zebrafish) (Brachydanio rerio)			
UniRef50_Q9PSI9	unreviewed	Danio rerio (Zebrafish) (Brachydanio rerio)			
UniRef50_Q9PSI9	unreviewed	Salmo salar (Atlantic salmon)			
UniRef50_D2KBP8	unreviewed	Hydra magnipapillata	44.0%	221	2.0E-16
UniRef50_Q26649	unreviewed	Strongylocentrotus purpuratus (Purple sea urchin)	46.0%	215	1.0E-15
UniRef50_Q17103	reviewed	Asterias rubens (Common European starfish) (Asterias vulgaris)	50.0%	208	7.0E-15
UniRef50_Q4RLL0	unreviewed	Tetraodon nigroviridis (Green puffer)	33.0%	207	9.0E-15
UniRef50_Q4RLL0		Tetraodon nigroviridis (Green puffer)			
UniRef50_A7RIE4	unreviewed	Nematostella vectensis (Starlet sea anemone)	45.0%	192	5.0E-13
UniRef50_A7RIE4	unreviewed	Nematostella vectensis (Starlet sea anemone)			
UniRef50_D0EM49	unreviewed	Hydra magnipapillata	40.0%	191	7.0E-13
UniRef50_D0EM49		Hydra magnipapillata			
UniRef50_UPI0001D5650D		Macaca mulatta (Rhesus macaque)	33.0%	189	1.0E-12
UniRef50_UPI0001D5650D		Pongo abelii (Sumatran orangutan)			
UniRef50_Q4H361	unreviewed	Ciona intestinalis (Transparent sea squirt) (Ascidia intestinalis)	38.0%	189	1.0E-12
UniRef50_P12525	reviewed	Homo sapiens (Human)	32.0%	185	3.0E-12
UniRef50_P12525	unreviewed	Homo sapiens (Human)			
UniRef50_P12525		Pan troglodytes (Chimpanzee)			
UniRef50_P12525		Oryctolagus cuniculus (Rabbit)			
UniRef50_P12525	unreviewed	Homo sapiens (Human)			
UniRef50_P12525		Taeniopygia guttata (Zebra finch) (Poephila guttata)			
UniRef50_P12525		Ornithorhynchus anatinus (Duckbill platypus)			
UniRef50_A9V5B4	unreviewed	Monosiga brevicollis (Choanoflagellate)	32.0%	178	2.0E-11
UniRef50_Q4SIR3	unreviewed	Tetraodon nigroviridis (Green puffer)	32.0%	164	9.0E-10
UniRef50_Q4SIR3		Tetraodon nigroviridis (Green puffer)			
UniRef50_Q4SIR3		Takifugu rubripes (Japanese pufferfish) (Fugu rubripes)			
UniRef50_Q4SIR3		Takifugu rubripes (Japanese pufferfish) (Fugu rubripes)			
UniRef50_Q4SIR3		Takifugu rubripes (Japanese pufferfish) (Fugu rubripes)			
UniRef50_B7QJN4	unreviewed	Ixodes scapularis (Black-legged tick) (Deer tick)	29.0%	159	3.0E-9
UniRef50_D6WDB0	unreviewed	Tribolium castaneum (Red flour beetle)	28.0%	158	4.0E-9
UniRef50_B4ND37	unreviewed	Drosophila willistoni (Fruit fly)	29.0%	157	6.0E-9
UniRef50_B3RYI5	unreviewed	Trichoplax adhaerens	39.0%	157	6.0E-9
UniRef50_Q29IE0	unreviewed	Drosophila pseudoobscura pseudoobscura (Fruit fly)	33.0%	153	2.0E-8
UniRef50_B4GV98	unreviewed	Drosophila persimilis (Fruit fly)	33.0%	153	2.0E-8
UniRef50_B3N1U8	unreviewed	Drosophila ananassae (Fruit fly)	43.0%	152	2.0E-8
UniRef50_B4M1X8	unreviewed	Drosophila virilis (Fruit fly)	42.0%	151	3.0E-8
UniRef50_B4M1X8	unreviewed	Drosophila mojavensis (Fruit fly)			
UniRef50_B4JJS7	unreviewed	Drosophila grimshawi (Fruit fly) (Idiomyia grimshawi)	39.0%	151	3.0E-8
UniRef50_B0WSX9	unreviewed	Culex quinquefasciatus (Southern house mosquito) (Culex pungens)	41.0%	151	3.0E-8
UniRef50_Q9W4S7	reviewed	Drosophila melanogaster (Fruit fly)	41.0%	143	2.0E-7
UniRef50_Q9W4S7	unreviewed	Drosophila sechellia (Fruit fly)			
UniRef50_Q9W4S7	unreviewed	Drosophila melanogaster (Fruit fly)			
UniRef50_Q9W4S7	unreviewed	Drosophila melanogaster (Fruit fly)			
UniRef50_Q9W4S7	unreviewed	Drosophila melanogaster (Fruit fly)			
UniRef50_Q9W4S7	unreviewed	Drosophila melanogaster (Fruit fly)			
UniRef50_Q9W4S7	unreviewed	Drosophila melanogaster (Fruit fly)			
UniRef50_Q9W4S7	unreviewed	Drosophila melanogaster (Fruit fly)			
UniRef50_Q9W4S7	unreviewed	Drosophila melanogaster (Fruit fly)			
UniRef50_Q9W4S7	unreviewed	Drosophila melanogaster (Fruit fly)			
UniRef50_Q9W4S7	unreviewed	Drosophila melanogaster (Fruit fly)			
UniRef50_Q9W4S7	unreviewed	Drosophila melanogaster (Fruit fly)			
UniRef50_Q9W4S7	unreviewed	Drosophila melanogaster (Fruit fly)			
UniRef50_Q9W4S7	unreviewed	Drosophila melanogaster (Fruit fly)			
UniRef50_Q9W4S7	unreviewed	Drosophila melanogaster (Fruit fly)			
UniRef50_Q9W4S7	unreviewed	Drosophila simulans (Fruit fly)			
UniRef50_Q9W4S7	unreviewed	Drosophila yakuba (Fruit fly)			
