# Supplementary material for: Origins of Myc Proteins – Using Intrinsic Protein Disorder to Trace Distant Relatives
Source: PLoS One. 2013 Sep 24;8(9):e75057. doi: 10.1371/journal.pone.0075057 (PMC3782479; doi:10.1371/journal.pone.0075057)
Supplement: Table S2 — Signature motifs identified in representative Myc proteins using InterPro Scan. (TXT) [file pone.0075057.s003.txt]

name		length	algorithm	motif acc no	motif name	motif start	motif stop	motif length	p-value		date			
UniRef50_P01106	ED5C028029A4C5D1	439	HMMPfam	PF01056	Myc_N	1	345	344	2.4e-141	T	13-jan-11	IPR012682	Transcription regulator Myc, N-terminal	Molecular Function: sequence-specific DNA binding transcription factor activity (GO:0003700), Cellular Component: nucleus (GO:0005634), Biological Process: regulation of transcription, DNA-dependent (GO:0006355)
UniRef50_P01106	ED5C028029A4C5D1	439	HMMPfam	PF02344	Myc-LZ	408	439	31	6.3e-19	T	13-jan-11	IPR003327	Leucine zipper, Myc	Molecular Function: sequence-specific DNA binding transcription factor activity (GO:0003700), Cellular Component: nucleus (GO:0005634), Biological Process: regulation of transcription, DNA-dependent (GO:0006355)
UniRef50_P01106	ED5C028029A4C5D1	439	HMMPfam	PF00010	HLH	355	407	52	3.4e-15	T	13-jan-11	IPR001092	Helix-loop-helix DNA-binding domain	Molecular Function: transcription regulator activity (GO:0030528), Biological Process: regulation of transcription (GO:0045449)
UniRef50_P01106	ED5C028029A4C5D1	439	FPrintScan	PR00044	LEUZIPPRMYC	45	63	18	3.4e-50	T	13-jan-11	IPR002418	Transcription regulator Myc	Molecular Function: sequence-specific DNA binding transcription factor activity (GO:0003700), Cellular Component: nucleus (GO:0005634), Biological Process: regulation of transcription, DNA-dependent (GO:0006355)
UniRef50_P01106	ED5C028029A4C5D1	439	FPrintScan	PR00044	LEUZIPPRMYC	128	143	15	3.4e-50	T	13-jan-11	IPR002418	Transcription regulator Myc	Molecular Function: sequence-specific DNA binding transcription factor activity (GO:0003700), Cellular Component: nucleus (GO:0005634), Biological Process: regulation of transcription, DNA-dependent (GO:0006355)
UniRef50_P01106	ED5C028029A4C5D1	439	FPrintScan	PR00044	LEUZIPPRMYC	304	313	9	3.4e-50	T	13-jan-11	IPR002418	Transcription regulator Myc	Molecular Function: sequence-specific DNA binding transcription factor activity (GO:0003700), Cellular Component: nucleus (GO:0005634), Biological Process: regulation of transcription, DNA-dependent (GO:0006355)
UniRef50_P01106	ED5C028029A4C5D1	439	FPrintScan	PR00044	LEUZIPPRMYC	347	363	16	3.4e-50	T	13-jan-11	IPR002418	Transcription regulator Myc	Molecular Function: sequence-specific DNA binding transcription factor activity (GO:0003700), Cellular Component: nucleus (GO:0005634), Biological Process: regulation of transcription, DNA-dependent (GO:0006355)
UniRef50_P01106	ED5C028029A4C5D1	439	FPrintScan	PR00044	LEUZIPPRMYC	364	379	15	3.4e-50	T	13-jan-11	IPR002418	Transcription regulator Myc	Molecular Function: sequence-specific DNA binding transcription factor activity (GO:0003700), Cellular Component: nucleus (GO:0005634), Biological Process: regulation of transcription, DNA-dependent (GO:0006355)
UniRef50_P01106	ED5C028029A4C5D1	439	FPrintScan	PR00044	LEUZIPPRMYC	389	402	13	3.4e-50	T	13-jan-11	IPR002418	Transcription regulator Myc	Molecular Function: sequence-specific DNA binding transcription factor activity (GO:0003700), Cellular Component: nucleus (GO:0005634), Biological Process: regulation of transcription, DNA-dependent (GO:0006355)
UniRef50_P01106	ED5C028029A4C5D1	439	HMMPanther	PTHR11514:SF2	MYC PROTO-ONCOGENE PROTEIN	1	437	436	3.00E-299	T	13-jan-11	NULL	NULL	
UniRef50_P01106	ED5C028029A4C5D1	439	HMMPanther	PTHR11514	MYC	1	437	436	3.00E-299	T	13-jan-11	NULL	NULL	
UniRef50_P01106	ED5C028029A4C5D1	439	superfamily	SSF47459	HLH, helix-loop-helix DNA-binding domain	350	437	87	1.7e-17	T	13-jan-11	IPR011598	Helix-loop-helix DNA-binding	Cellular Component: nucleus (GO:0005634), Molecular Function: transcription regulator activity (GO:0030528), Biological Process: regulation of transcription (GO:0045449)
UniRef50_P01106	ED5C028029A4C5D1	439	ProfileScan	PS50888	HLH	354	407	53	0.943055556	T	13-jan-11	IPR001092	Helix-loop-helix DNA-binding domain	Molecular Function: transcription regulator activity (GO:0030528), Biological Process: regulation of transcription (GO:0045449)
UniRef50_P01106	ED5C028029A4C5D1	439	Gene3D	G3DSA:4.10.280.10	no description	355	428	73	3.00E-18	T	13-jan-11	IPR011598	Helix-loop-helix DNA-binding	Cellular Component: nucleus (GO:0005634), Molecular Function: transcription regulator activity (GO:0030528), Biological Process: regulation of transcription (GO:0045449)
UniRef50_P01106	ED5C028029A4C5D1	439	HMMSmart	SM00353	no description	360	412	52	1.3e-14	T	13-jan-11	IPR001092	Helix-loop-helix DNA-binding domain	Molecular Function: transcription regulator activity (GO:0030528), Biological Process: regulation of transcription (GO:0045449)
UniRef50_Q4RMZ6	436C14F385547AC8	391	HMMSmart	SM00353	HLH	313	365	52	2.5999994671899464E-11	T	13-jan-11	IPR001092	Helix-loop-helix DNA-binding domain	Molecular Function: transcription regulator activity (GO:0030528), Biological Process: regulation of transcription (GO:0045449)
UniRef50_Q4RMZ6	436C14F385547AC8	391	ProfileScan	PS50888	HLH	307	360	53	00.00	T	13-jan-11	IPR001092	Helix-loop-helix DNA-binding domain	Molecular Function: transcription regulator activity (GO:0030528), Biological Process: regulation of transcription (GO:0045449)
UniRef50_Q4RMZ6	436C14F385547AC8	391	FPrintScan	PR00044	LEUZIPPRMYC	253	262	9	1.600002406959966E-25	T	13-jan-11	IPR002418	Transcription regulator Myc	Molecular Function: sequence-specific DNA binding transcription factor activity (GO:0003700), Cellular Component: nucleus (GO:0005634), Biological Process: regulation of transcription, DNA-dependent (GO:0006355)
UniRef50_Q4RMZ6	436C14F385547AC8	391	FPrintScan	PR00044	LEUZIPPRMYC	300	316	16	1.600002406959966E-25	T	13-jan-11	IPR002418	Transcription regulator Myc	Molecular Function: sequence-specific DNA binding transcription factor activity (GO:0003700), Cellular Component: nucleus (GO:0005634), Biological Process: regulation of transcription, DNA-dependent (GO:0006355)
UniRef50_Q4RMZ6	436C14F385547AC8	391	FPrintScan	PR00044	LEUZIPPRMYC	317	332	15	1.600002406959966E-25	T	13-jan-11	IPR002418	Transcription regulator Myc	Molecular Function: sequence-specific DNA binding transcription factor activity (GO:0003700), Cellular Component: nucleus (GO:0005634), Biological Process: regulation of transcription, DNA-dependent (GO:0006355)
UniRef50_Q4RMZ6	436C14F385547AC8	391	FPrintScan	PR00044	LEUZIPPRMYC	342	355	13	1.600002406959966E-25	T	13-jan-11	IPR002418	Transcription regulator Myc	Molecular Function: sequence-specific DNA binding transcription factor activity (GO:0003700), Cellular Component: nucleus (GO:0005634), Biological Process: regulation of transcription, DNA-dependent (GO:0006355)
UniRef50_Q4RMZ6	436C14F385547AC8	391	HMMPfam	PF01056	Myc_N	1	38	37	3.2000000000000003E-10	T	13-jan-11	IPR012682	Transcription regulator Myc, N-terminal	Molecular Function: sequence-specific DNA binding transcription factor activity (GO:0003700), Cellular Component: nucleus (GO:0005634), Biological Process: regulation of transcription, DNA-dependent (GO:0006355)
UniRef50_Q4RMZ6	436C14F385547AC8	391	HMMPfam	PF01056	Myc_N	151	298	147	1.4999999999999956E-43	T	13-jan-11	IPR012682	Transcription regulator Myc, N-terminal	Molecular Function: sequence-specific DNA binding transcription factor activity (GO:0003700), Cellular Component: nucleus (GO:0005634), Biological Process: regulation of transcription, DNA-dependent (GO:0006355)
UniRef50_Q4RMZ6	436C14F385547AC8	391	HMMPfam	PF00010	HLH	308	360	52	1.1E-10	T	13-jan-11	IPR001092	Helix-loop-helix DNA-binding domain	Molecular Function: transcription regulator activity (GO:0030528), Biological Process: regulation of transcription (GO:0045449)
UniRef50_Q4RMZ6	436C14F385547AC8	391	HMMPanther	PTHR11514	PTHR11514	1	390	389	1.300004954072643E-125	T	13-jan-11	NULL	NULL	
UniRef50_Q4RMZ6	436C14F385547AC8	391	HMMPanther	PTHR11514:SF2	PTHR11514:SF2	1	390	389	1.300004954072643E-125	T	13-jan-11	NULL	NULL	
UniRef50_Q4RMZ6	436C14F385547AC8	391	superfamily	SSF47459	HLH_basic	303	390	87	1.89999859865865E-17	T	13-jan-11	IPR011598	Helix-loop-helix DNA-binding	Cellular Component: nucleus (GO:0005634), Molecular Function: transcription regulator activity (GO:0030528), Biological Process: regulation of transcription (GO:0045449)
UniRef50_Q4RMZ6	436C14F385547AC8	391	Gene3D	G3DSA:4.10.280.10	HLH_DNA_bd	305	382	77	1.4E-17	T	13-jan-11	IPR011598	Helix-loop-helix DNA-binding	Cellular Component: nucleus (GO:0005634), Molecular Function: transcription regulator activity (GO:0030528), Biological Process: regulation of transcription (GO:0045449)
UniRef50_P04198	560E885602E30DAD	464	HMMSmart	SM00353	no description	387	439	52	2.4e-16	T	13-jan-11	IPR001092	Helix-loop-helix DNA-binding domain	Molecular Function: transcription regulator activity (GO:0030528), Biological Process: regulation of transcription (GO:0045449)
UniRef50_P04198	560E885602E30DAD	464	HMMPanther	PTHR11514:SF3	N-MYC PROTO-ONCOGENE PROTEIN	6	464	458	0	T	13-jan-11	NULL	NULL	
UniRef50_P04198	560E885602E30DAD	464	HMMPanther	PTHR11514	MYC	6	464	458	0	T	13-jan-11	NULL	NULL	
UniRef50_P04198	560E885602E30DAD	464	ProfileScan	PS50888	HLH	381	434	53	0.863194444	T	13-jan-11	IPR001092	Helix-loop-helix DNA-binding domain	Molecular Function: transcription regulator activity (GO:0030528), Biological Process: regulation of transcription (GO:0045449)
UniRef50_P04198	560E885602E30DAD	464	Gene3D	G3DSA:4.10.280.10	no description	378	455	77	2.00E-17	T	13-jan-11	IPR011598	Helix-loop-helix DNA-binding	Cellular Component: nucleus (GO:0005634), Molecular Function: transcription regulator activity (GO:0030528), Biological Process: regulation of transcription (GO:0045449)
UniRef50_P04198	560E885602E30DAD	464	superfamily	SSF47459	HLH, helix-loop-helix DNA-binding domain	377	464	87	3.2e-19	T	13-jan-11	IPR011598	Helix-loop-helix DNA-binding	Cellular Component: nucleus (GO:0005634), Molecular Function: transcription regulator activity (GO:0030528), Biological Process: regulation of transcription (GO:0045449)
UniRef50_P04198	560E885602E30DAD	464	FPrintScan	PR00044	LEUZIPPRMYC	45	63	18	2.00E-46	T	13-jan-11	IPR002418	Transcription regulator Myc	Molecular Function: sequence-specific DNA binding transcription factor activity (GO:0003700), Cellular Component: nucleus (GO:0005634), Biological Process: regulation of transcription, DNA-dependent (GO:0006355)
UniRef50_P04198	560E885602E30DAD	464	FPrintScan	PR00044	LEUZIPPRMYC	110	125	15	2.00E-46	T	13-jan-11	IPR002418	Transcription regulator Myc	Molecular Function: sequence-specific DNA binding transcription factor activity (GO:0003700), Cellular Component: nucleus (GO:0005634), Biological Process: regulation of transcription, DNA-dependent (GO:0006355)
UniRef50_P04198	560E885602E30DAD	464	FPrintScan	PR00044	LEUZIPPRMYC	327	336	9	2.00E-46	T	13-jan-11	IPR002418	Transcription regulator Myc	Molecular Function: sequence-specific DNA binding transcription factor activity (GO:0003700), Cellular Component: nucleus (GO:0005634), Biological Process: regulation of transcription, DNA-dependent (GO:0006355)
UniRef50_P04198	560E885602E30DAD	464	FPrintScan	PR00044	LEUZIPPRMYC	374	390	16	2.00E-46	T	13-jan-11	IPR002418	Transcription regulator Myc	Molecular Function: sequence-specific DNA binding transcription factor activity (GO:0003700), Cellular Component: nucleus (GO:0005634), Biological Process: regulation of transcription, DNA-dependent (GO:0006355)
UniRef50_P04198	560E885602E30DAD	464	FPrintScan	PR00044	LEUZIPPRMYC	391	406	15	2.00E-46	T	13-jan-11	IPR002418	Transcription regulator Myc	Molecular Function: sequence-specific DNA binding transcription factor activity (GO:0003700), Cellular Component: nucleus (GO:0005634), Biological Process: regulation of transcription, DNA-dependent (GO:0006355)
UniRef50_P04198	560E885602E30DAD	464	FPrintScan	PR00044	LEUZIPPRMYC	416	429	13	2.00E-46	T	13-jan-11	IPR002418	Transcription regulator Myc	Molecular Function: sequence-specific DNA binding transcription factor activity (GO:0003700), Cellular Component: nucleus (GO:0005634), Biological Process: regulation of transcription, DNA-dependent (GO:0006355)
UniRef50_P04198	560E885602E30DAD	464	HMMPfam	PF01056	Myc_N	9	372	363	6.6e-129	T	13-jan-11	IPR012682	Transcription regulator Myc, N-terminal	Molecular Function: sequence-specific DNA binding transcription factor activity (GO:0003700), Cellular Component: nucleus (GO:0005634), Biological Process: regulation of transcription, DNA-dependent (GO:0006355)
UniRef50_P04198	560E885602E30DAD	464	HMMPfam	PF00010	HLH	382	434	52	1.4e-15	T	13-jan-11	IPR001092	Helix-loop-helix DNA-binding domain	Molecular Function: transcription regulator activity (GO:0030528), Biological Process: regulation of transcription (GO:0045449)
UniRef50_Q5RIZ4	313D1509BE254ACF	496	HMMSmart	SM00353	HLH	419	471	52	1.0999990912078717E-12	T	13-jan-11	IPR001092	Helix-loop-helix DNA-binding domain	Molecular Function: transcription regulator activity (GO:0030528), Biological Process: regulation of transcription (GO:0045449)
UniRef50_Q5RIZ4	313D1509BE254ACF	496	ProfileScan	PS50888	HLH	413	466	53	00.00	T	13-jan-11	IPR001092	Helix-loop-helix DNA-binding domain	Molecular Function: transcription regulator activity (GO:0030528), Biological Process: regulation of transcription (GO:0045449)
UniRef50_Q5RIZ4	313D1509BE254ACF	496	HMMPfam	PF01056	Myc_N	47	384	337	1.799999999999975E-76	T	13-jan-11	IPR012682	Transcription regulator Myc, N-terminal	Molecular Function: sequence-specific DNA binding transcription factor activity (GO:0003700), Cellular Component: nucleus (GO:0005634), Biological Process: regulation of transcription, DNA-dependent (GO:0006355)
UniRef50_Q5RIZ4	313D1509BE254ACF	496	FPrintScan	PR00044	LEUZIPPRMYC	448	461	13	1.7000029559005302E-45	T	13-jan-11	IPR002418	Transcription regulator Myc	Molecular Function: sequence-specific DNA binding transcription factor activity (GO:0003700), Cellular Component: nucleus (GO:0005634), Biological Process: regulation of transcription, DNA-dependent (GO:0006355)
UniRef50_Q5RIZ4	313D1509BE254ACF	496	FPrintScan	PR00044	LEUZIPPRMYC	423	438	15	1.7000029559005302E-45	T	13-jan-11	IPR002418	Transcription regulator Myc	Molecular Function: sequence-specific DNA binding transcription factor activity (GO:0003700), Cellular Component: nucleus (GO:0005634), Biological Process: regulation of transcription, DNA-dependent (GO:0006355)
UniRef50_Q5RIZ4	313D1509BE254ACF	496	FPrintScan	PR00044	LEUZIPPRMYC	406	422	16	1.7000029559005302E-45	T	13-jan-11	IPR002418	Transcription regulator Myc	Molecular Function: sequence-specific DNA binding transcription factor activity (GO:0003700), Cellular Component: nucleus (GO:0005634), Biological Process: regulation of transcription, DNA-dependent (GO:0006355)
UniRef50_Q5RIZ4	313D1509BE254ACF	496	FPrintScan	PR00044	LEUZIPPRMYC	339	348	9	1.7000029559005302E-45	T	13-jan-11	IPR002418	Transcription regulator Myc	Molecular Function: sequence-specific DNA binding transcription factor activity (GO:0003700), Cellular Component: nucleus (GO:0005634), Biological Process: regulation of transcription, DNA-dependent (GO:0006355)
UniRef50_Q5RIZ4	313D1509BE254ACF	496	FPrintScan	PR00044	LEUZIPPRMYC	158	173	15	1.7000029559005302E-45	T	13-jan-11	IPR002418	Transcription regulator Myc	Molecular Function: sequence-specific DNA binding transcription factor activity (GO:0003700), Cellular Component: nucleus (GO:0005634), Biological Process: regulation of transcription, DNA-dependent (GO:0006355)
UniRef50_Q5RIZ4	313D1509BE254ACF	496	FPrintScan	PR00044	LEUZIPPRMYC	76	94	18	1.7000029559005302E-45	T	13-jan-11	IPR002418	Transcription regulator Myc	Molecular Function: sequence-specific DNA binding transcription factor activity (GO:0003700), Cellular Component: nucleus (GO:0005634), Biological Process: regulation of transcription, DNA-dependent (GO:0006355)
UniRef50_Q5RIZ4	313D1509BE254ACF	496	HMMPfam	PF00010	HLH	414	466	52	2.8999999999999994E-12	T	13-jan-11	IPR001092	Helix-loop-helix DNA-binding domain	Molecular Function: transcription regulator activity (GO:0030528), Biological Process: regulation of transcription (GO:0045449)
UniRef50_Q5RIZ4	313D1509BE254ACF	496	HMMPanther	PTHR11514	PTHR11514	37	496	459	00.00	T	13-jan-11	NULL	NULL	
UniRef50_Q5RIZ4	313D1509BE254ACF	496	HMMPanther	PTHR11514:SF3	PTHR11514:SF3	37	496	459	00.00	T	13-jan-11	NULL	NULL	
UniRef50_Q5RIZ4	313D1509BE254ACF	496	superfamily	SSF47459	HLH_basic	411	495	84	9.800002721302184E-19	T	13-jan-11	IPR011598	Helix-loop-helix DNA-binding	Cellular Component: nucleus (GO:0005634), Molecular Function: transcription regulator activity (GO:0030528), Biological Process: regulation of transcription (GO:0045449)
UniRef50_Q5RIZ4	313D1509BE254ACF	496	Gene3D	G3DSA:4.10.280.10	HLH_DNA_bd	414	486	72	1.4999999999999956E-19	T	13-jan-11	IPR011598	Helix-loop-helix DNA-binding	Cellular Component: nucleus (GO:0005634), Molecular Function: transcription regulator activity (GO:0030528), Biological Process: regulation of transcription (GO:0045449)
UniRef50_UPI00016E2A0A	BC1F234FE8E4733D	403	Gene3D	G3DSA:4.10.280.10	no description	322	394	72	1.00E-17	T	13-jan-11	IPR011598	Helix-loop-helix DNA-binding	Cellular Component: nucleus (GO:0005634), Molecular Function: transcription regulator activity (GO:0030528), Biological Process: regulation of transcription (GO:0045449)
UniRef50_UPI00016E2A0A	BC1F234FE8E4733D	403	superfamily	SSF47459	HLH, helix-loop-helix DNA-binding domain	319	403	84	2.8e-18	T	13-jan-11	IPR011598	Helix-loop-helix DNA-binding	Cellular Component: nucleus (GO:0005634), Molecular Function: transcription regulator activity (GO:0030528), Biological Process: regulation of transcription (GO:0045449)
UniRef50_UPI00016E2A0A	BC1F234FE8E4733D	403	HMMSmart	SM00353	no description	327	379	52	2.8e-13	T	13-jan-11	IPR001092	Helix-loop-helix DNA-binding domain	Molecular Function: transcription regulator activity (GO:0030528), Biological Process: regulation of transcription (GO:0045449)
UniRef50_UPI00016E2A0A	BC1F234FE8E4733D	403	HMMPanther	PTHR11514:SF3	N-MYC PROTO-ONCOGENE PROTEIN	1	403	402	7.6e-190	T	13-jan-11	NULL	NULL	
UniRef50_UPI00016E2A0A	BC1F234FE8E4733D	403	HMMPanther	PTHR11514	MYC	1	403	402	7.6e-190	T	13-jan-11	NULL	NULL	
UniRef50_UPI00016E2A0A	BC1F234FE8E4733D	403	FPrintScan	PR00044	LEUZIPPRMYC	37	55	18	2.5e-46	T	13-jan-11	IPR002418	Transcription regulator Myc	Molecular Function: sequence-specific DNA binding transcription factor activity (GO:0003700), Cellular Component: nucleus (GO:0005634), Biological Process: regulation of transcription, DNA-dependent (GO:0006355)
UniRef50_UPI00016E2A0A	BC1F234FE8E4733D	403	FPrintScan	PR00044	LEUZIPPRMYC	102	117	15	2.5e-46	T	13-jan-11	IPR002418	Transcription regulator Myc	Molecular Function: sequence-specific DNA binding transcription factor activity (GO:0003700), Cellular Component: nucleus (GO:0005634), Biological Process: regulation of transcription, DNA-dependent (GO:0006355)
UniRef50_UPI00016E2A0A	BC1F234FE8E4733D	403	FPrintScan	PR00044	LEUZIPPRMYC	267	276	9	2.5e-46	T	13-jan-11	IPR002418	Transcription regulator Myc	Molecular Function: sequence-specific DNA binding transcription factor activity (GO:0003700), Cellular Component: nucleus (GO:0005634), Biological Process: regulation of transcription, DNA-dependent (GO:0006355)
UniRef50_UPI00016E2A0A	BC1F234FE8E4733D	403	FPrintScan	PR00044	LEUZIPPRMYC	314	330	16	2.5e-46	T	13-jan-11	IPR002418	Transcription regulator Myc	Molecular Function: sequence-specific DNA binding transcription factor activity (GO:0003700), Cellular Component: nucleus (GO:0005634), Biological Process: regulation of transcription, DNA-dependent (GO:0006355)
UniRef50_UPI00016E2A0A	BC1F234FE8E4733D	403	FPrintScan	PR00044	LEUZIPPRMYC	331	346	15	2.5e-46	T	13-jan-11	IPR002418	Transcription regulator Myc	Molecular Function: sequence-specific DNA binding transcription factor activity (GO:0003700), Cellular Component: nucleus (GO:0005634), Biological Process: regulation of transcription, DNA-dependent (GO:0006355)
UniRef50_UPI00016E2A0A	BC1F234FE8E4733D	403	FPrintScan	PR00044	LEUZIPPRMYC	356	369	13	2.5e-46	T	13-jan-11	IPR002418	Transcription regulator Myc	Molecular Function: sequence-specific DNA binding transcription factor activity (GO:0003700), Cellular Component: nucleus (GO:0005634), Biological Process: regulation of transcription, DNA-dependent (GO:0006355)
UniRef50_UPI00016E2A0A	BC1F234FE8E4733D	403	HMMPfam	PF01056	Myc_N	3	284	281	1.1e-74	T	13-jan-11	IPR012682	Transcription regulator Myc, N-terminal	Molecular Function: sequence-specific DNA binding transcription factor activity (GO:0003700), Cellular Component: nucleus (GO:0005634), Biological Process: regulation of transcription, DNA-dependent (GO:0006355)
UniRef50_UPI00016E2A0A	BC1F234FE8E4733D	403	HMMPfam	PF00010	HLH	322	374	52	1.7e-15	T	13-jan-11	IPR001092	Helix-loop-helix DNA-binding domain	Molecular Function: transcription regulator activity (GO:0030528), Biological Process: regulation of transcription (GO:0045449)
UniRef50_UPI00016E2A0A	BC1F234FE8E4733D	403	ProfileScan	PS50888	HLH	321	374	53	15.000	T	13-jan-11	IPR001092	Helix-loop-helix DNA-binding domain	Molecular Function: transcription regulator activity (GO:0030528), Biological Process: regulation of transcription (GO:0045449)
UniRef50_P26014	6631FFEE615AE54B	427	HMMSmart	SM00353	HLH	349	402	53	2.79999889404114E-11	T	13-jan-11	IPR001092	Helix-loop-helix DNA-binding domain	Molecular Function: transcription regulator activity (GO:0030528), Biological Process: regulation of transcription (GO:0045449)
UniRef50_P26014	6631FFEE615AE54B	427	ProfileScan	PS50888	HLH	343	397	54	00.00	T	13-jan-11	IPR001092	Helix-loop-helix DNA-binding domain	Molecular Function: transcription regulator activity (GO:0030528), Biological Process: regulation of transcription (GO:0045449)
UniRef50_P26014	6631FFEE615AE54B	427	FPrintScan	PR00044	LEUZIPPRMYC	37	55	18	8.500030248090602E-46	T	13-jan-11	IPR002418	Transcription regulator Myc	Molecular Function: sequence-specific DNA binding transcription factor activity (GO:0003700), Cellular Component: nucleus (GO:0005634), Biological Process: regulation of transcription, DNA-dependent (GO:0006355)
UniRef50_P26014	6631FFEE615AE54B	427	FPrintScan	PR00044	LEUZIPPRMYC	122	137	15	8.500030248090602E-46	T	13-jan-11	IPR002418	Transcription regulator Myc	Molecular Function: sequence-specific DNA binding transcription factor activity (GO:0003700), Cellular Component: nucleus (GO:0005634), Biological Process: regulation of transcription, DNA-dependent (GO:0006355)
UniRef50_P26014	6631FFEE615AE54B	427	FPrintScan	PR00044	LEUZIPPRMYC	290	299	9	8.500030248090602E-46	T	13-jan-11	IPR002418	Transcription regulator Myc	Molecular Function: sequence-specific DNA binding transcription factor activity (GO:0003700), Cellular Component: nucleus (GO:0005634), Biological Process: regulation of transcription, DNA-dependent (GO:0006355)
UniRef50_P26014	6631FFEE615AE54B	427	FPrintScan	PR00044	LEUZIPPRMYC	336	352	16	8.500030248090602E-46	T	13-jan-11	IPR002418	Transcription regulator Myc	Molecular Function: sequence-specific DNA binding transcription factor activity (GO:0003700), Cellular Component: nucleus (GO:0005634), Biological Process: regulation of transcription, DNA-dependent (GO:0006355)
UniRef50_P26014	6631FFEE615AE54B	427	FPrintScan	PR00044	LEUZIPPRMYC	353	368	15	8.500030248090602E-46	T	13-jan-11	IPR002418	Transcription regulator Myc	Molecular Function: sequence-specific DNA binding transcription factor activity (GO:0003700), Cellular Component: nucleus (GO:0005634), Biological Process: regulation of transcription, DNA-dependent (GO:0006355)
UniRef50_P26014	6631FFEE615AE54B	427	FPrintScan	PR00044	LEUZIPPRMYC	379	392	13	8.500030248090602E-46	T	13-jan-11	IPR002418	Transcription regulator Myc	Molecular Function: sequence-specific DNA binding transcription factor activity (GO:0003700), Cellular Component: nucleus (GO:0005634), Biological Process: regulation of transcription, DNA-dependent (GO:0006355)
UniRef50_P26014	6631FFEE615AE54B	427	HMMPfam	PF01056	Myc_N	2	334	332	4.8000000000000304E-101	T	13-jan-11	IPR012682	Transcription regulator Myc, N-terminal	Molecular Function: sequence-specific DNA binding transcription factor activity (GO:0003700), Cellular Component: nucleus (GO:0005634), Biological Process: regulation of transcription, DNA-dependent (GO:0006355)
UniRef50_P26014	6631FFEE615AE54B	427	HMMPfam	PF00010	HLH	344	397	53	9.200000000000016E-10	T	13-jan-11	IPR001092	Helix-loop-helix DNA-binding domain	Molecular Function: transcription regulator activity (GO:0030528), Biological Process: regulation of transcription (GO:0045449)
UniRef50_P26014	6631FFEE615AE54B	427	HMMPanther	PTHR11514	PTHR11514	1	427	426	00.00	T	13-jan-11	NULL	NULL	
UniRef50_P26014	6631FFEE615AE54B	427	HMMPanther	PTHR11514:SF3	PTHR11514:SF3	1	427	426	00.00	T	13-jan-11	NULL	NULL	
UniRef50_P26014	6631FFEE615AE54B	427	superfamily	SSF47459	HLH_basic	339	427	88	2.499998119564648E-15	T	13-jan-11	IPR011598	Helix-loop-helix DNA-binding	Cellular Component: nucleus (GO:0005634), Molecular Function: transcription regulator activity (GO:0030528), Biological Process: regulation of transcription (GO:0045449)
UniRef50_P26014	6631FFEE615AE54B	427	Gene3D	G3DSA:4.10.280.10	HLH_DNA_bd	340	417	77	1.2000000000000006E-15	T	13-jan-11	IPR011598	Helix-loop-helix DNA-binding	Cellular Component: nucleus (GO:0005634), Molecular Function: transcription regulator activity (GO:0030528), Biological Process: regulation of transcription (GO:0045449)
UniRef50_Q4S6U7	04723047162D9106	487	HMMSmart	SM00353	HLH	411	463	52	2.3999979815726497E-13	T	13-jan-11	IPR001092	Helix-loop-helix DNA-binding domain	Molecular Function: transcription regulator activity (GO:0030528), Biological Process: regulation of transcription (GO:0045449)
UniRef50_Q4S6U7	04723047162D9106	487	ProfileScan	PS50888	HLH	405	458	53	00.00	T	13-jan-11	IPR001092	Helix-loop-helix DNA-binding domain	Molecular Function: transcription regulator activity (GO:0030528), Biological Process: regulation of transcription (GO:0045449)
UniRef50_Q4S6U7	04723047162D9106	487	FPrintScan	PR00044	LEUZIPPRMYC	37	55	18	1.2000011745813432E-41	T	13-jan-11	IPR002418	Transcription regulator Myc	Molecular Function: sequence-specific DNA binding transcription factor activity (GO:0003700), Cellular Component: nucleus (GO:0005634), Biological Process: regulation of transcription, DNA-dependent (GO:0006355)
UniRef50_Q4S6U7	04723047162D9106	487	FPrintScan	PR00044	LEUZIPPRMYC	117	132	15	1.2000011745813432E-41	T	13-jan-11	IPR002418	Transcription regulator Myc	Molecular Function: sequence-specific DNA binding transcription factor activity (GO:0003700), Cellular Component: nucleus (GO:0005634), Biological Process: regulation of transcription, DNA-dependent (GO:0006355)
UniRef50_Q4S6U7	04723047162D9106	487	FPrintScan	PR00044	LEUZIPPRMYC	398	414	16	1.2000011745813432E-41	T	13-jan-11	IPR002418	Transcription regulator Myc	Molecular Function: sequence-specific DNA binding transcription factor activity (GO:0003700), Cellular Component: nucleus (GO:0005634), Biological Process: regulation of transcription, DNA-dependent (GO:0006355)
UniRef50_Q4S6U7	04723047162D9106	487	FPrintScan	PR00044	LEUZIPPRMYC	415	430	15	1.2000011745813432E-41	T	13-jan-11	IPR002418	Transcription regulator Myc	Molecular Function: sequence-specific DNA binding transcription factor activity (GO:0003700), Cellular Component: nucleus (GO:0005634), Biological Process: regulation of transcription, DNA-dependent (GO:0006355)
UniRef50_Q4S6U7	04723047162D9106	487	FPrintScan	PR00044	LEUZIPPRMYC	440	453	13	1.2000011745813432E-41	T	13-jan-11	IPR002418	Transcription regulator Myc	Molecular Function: sequence-specific DNA binding transcription factor activity (GO:0003700), Cellular Component: nucleus (GO:0005634), Biological Process: regulation of transcription, DNA-dependent (GO:0006355)
UniRef50_Q4S6U7	04723047162D9106	487	HMMPfam	PF01056	Myc_N	3	363	360	2.900000000000026E-70	T	13-jan-11	IPR012682	Transcription regulator Myc, N-terminal	Molecular Function: sequence-specific DNA binding transcription factor activity (GO:0003700), Cellular Component: nucleus (GO:0005634), Biological Process: regulation of transcription, DNA-dependent (GO:0006355)
UniRef50_Q4S6U7	04723047162D9106	487	HMMPfam	PF00010	HLH	406	458	52	1.7999999999999998E-12	T	13-jan-11	IPR001092	Helix-loop-helix DNA-binding domain	Molecular Function: transcription regulator activity (GO:0030528), Biological Process: regulation of transcription (GO:0045449)
UniRef50_Q4S6U7	04723047162D9106	487	HMMPanther	PTHR11514	PTHR11514	1	487	486	00.00	T	13-jan-11	NULL	NULL	
UniRef50_Q4S6U7	04723047162D9106	487	HMMPanther	PTHR11514:SF3	PTHR11514:SF3	1	487	486	00.00	T	13-jan-11	NULL	NULL	
UniRef50_Q4S6U7	04723047162D9106	487	superfamily	SSF47459	HLH_basic	403	487	84	2.800005042611E-18	T	13-jan-11	IPR011598	Helix-loop-helix DNA-binding	Cellular Component: nucleus (GO:0005634), Molecular Function: transcription regulator activity (GO:0030528), Biological Process: regulation of transcription (GO:0045449)
UniRef50_Q4S6U7	04723047162D9106	487	Gene3D	G3DSA:4.10.280.10	HLH_DNA_bd	406	478	72	1.3999999999999999E-18	T	13-jan-11	IPR011598	Helix-loop-helix DNA-binding	Cellular Component: nucleus (GO:0005634), Molecular Function: transcription regulator activity (GO:0030528), Biological Process: regulation of transcription (GO:0045449)
UniRef50_A8TXE8	C577FDF5C1A76A11	460	ProfileScan	PS50888	HLH	372	425	53	00.00	T	13-jan-11	IPR001092	Helix-loop-helix DNA-binding domain	Molecular Function: transcription regulator activity (GO:0030528), Biological Process: regulation of transcription (GO:0045449)
UniRef50_A8TXE8	C577FDF5C1A76A11	460	HMMSmart	SM00353	HLH	378	430	52	1.699999222840494E-12	T	13-jan-11	IPR001092	Helix-loop-helix DNA-binding domain	Molecular Function: transcription regulator activity (GO:0030528), Biological Process: regulation of transcription (GO:0045449)
UniRef50_A8TXE8	C577FDF5C1A76A11	460	HMMPfam	PF01056	Myc_N	15	327	312	1.4000000000000064E-58	T	13-jan-11	IPR012682	Transcription regulator Myc, N-terminal	Molecular Function: sequence-specific DNA binding transcription factor activity (GO:0003700), Cellular Component: nucleus (GO:0005634), Biological Process: regulation of transcription, DNA-dependent (GO:0006355)
UniRef50_A8TXE8	C577FDF5C1A76A11	460	FPrintScan	PR00044	LEUZIPPRMYC	382	397	15	3.1000130737020646E-44	T	13-jan-11	IPR002418	Transcription regulator Myc	Molecular Function: sequence-specific DNA binding transcription factor activity (GO:0003700), Cellular Component: nucleus (GO:0005634), Biological Process: regulation of transcription, DNA-dependent (GO:0006355)
UniRef50_A8TXE8	C577FDF5C1A76A11	460	FPrintScan	PR00044	LEUZIPPRMYC	407	420	13	3.1000130737020646E-44	T	13-jan-11	IPR002418	Transcription regulator Myc	Molecular Function: sequence-specific DNA binding transcription factor activity (GO:0003700), Cellular Component: nucleus (GO:0005634), Biological Process: regulation of transcription, DNA-dependent (GO:0006355)
UniRef50_A8TXE8	C577FDF5C1A76A11	460	FPrintScan	PR00044	LEUZIPPRMYC	41	59	18	3.1000130737020646E-44	T	13-jan-11	IPR002418	Transcription regulator Myc	Molecular Function: sequence-specific DNA binding transcription factor activity (GO:0003700), Cellular Component: nucleus (GO:0005634), Biological Process: regulation of transcription, DNA-dependent (GO:0006355)
UniRef50_A8TXE8	C577FDF5C1A76A11	460	FPrintScan	PR00044	LEUZIPPRMYC	109	124	15	3.1000130737020646E-44	T	13-jan-11	IPR002418	Transcription regulator Myc	Molecular Function: sequence-specific DNA binding transcription factor activity (GO:0003700), Cellular Component: nucleus (GO:0005634), Biological Process: regulation of transcription, DNA-dependent (GO:0006355)
UniRef50_A8TXE8	C577FDF5C1A76A11	460	FPrintScan	PR00044	LEUZIPPRMYC	297	306	9	3.1000130737020646E-44	T	13-jan-11	IPR002418	Transcription regulator Myc	Molecular Function: sequence-specific DNA binding transcription factor activity (GO:0003700), Cellular Component: nucleus (GO:0005634), Biological Process: regulation of transcription, DNA-dependent (GO:0006355)
UniRef50_A8TXE8	C577FDF5C1A76A11	460	FPrintScan	PR00044	LEUZIPPRMYC	365	381	16	3.1000130737020646E-44	T	13-jan-11	IPR002418	Transcription regulator Myc	Molecular Function: sequence-specific DNA binding transcription factor activity (GO:0003700), Cellular Component: nucleus (GO:0005634), Biological Process: regulation of transcription, DNA-dependent (GO:0006355)
UniRef50_A8TXE8	C577FDF5C1A76A11	460	HMMPfam	PF00010	HLH	373	425	52	7.5E-12	T	13-jan-11	IPR001092	Helix-loop-helix DNA-binding domain	Molecular Function: transcription regulator activity (GO:0030528), Biological Process: regulation of transcription (GO:0045449)
UniRef50_A8TXE8	C577FDF5C1A76A11	460	superfamily	SSF47459	HLH_basic	368	455	87	5.299996575501886E-18	T	13-jan-11	IPR011598	Helix-loop-helix DNA-binding	Cellular Component: nucleus (GO:0005634), Molecular Function: transcription regulator activity (GO:0030528), Biological Process: regulation of transcription (GO:0045449)
UniRef50_A8TXE8	C577FDF5C1A76A11	460	Gene3D	G3DSA:4.10.280.10	HLH_DNA_bd	373	444	71	6.099999999999999E-17	T	13-jan-11	IPR011598	Helix-loop-helix DNA-binding	Cellular Component: nucleus (GO:0005634), Molecular Function: transcription regulator activity (GO:0030528), Biological Process: regulation of transcription (GO:0045449)
UniRef50_A8TXE8	C577FDF5C1A76A11	460	HMMPanther	PTHR11514	PTHR11514	4	455	451	8.899930119838395E-115	T	13-jan-11	NULL	NULL	
UniRef50_B2KUA9	1E3537D9848100AC	360	ProfileScan	PS50888	HLH	277	330	53	00.00	T	13-jan-11	IPR001092	Helix-loop-helix DNA-binding domain	Molecular Function: transcription regulator activity (GO:0030528), Biological Process: regulation of transcription (GO:0045449)
UniRef50_B2KUA9	1E3537D9848100AC	360	HMMSmart	SM00353	HLH	283	335	52	1.5999988934925164E-12	T	13-jan-11	IPR001092	Helix-loop-helix DNA-binding domain	Molecular Function: transcription regulator activity (GO:0030528), Biological Process: regulation of transcription (GO:0045449)
UniRef50_B2KUA9	1E3537D9848100AC	360	HMMPfam	PF01056	Myc_N	28	95	67	0.016999999999999998	T	13-jan-11	IPR012682	Transcription regulator Myc, N-terminal	Molecular Function: sequence-specific DNA binding transcription factor activity (GO:0003700), Cellular Component: nucleus (GO:0005634), Biological Process: regulation of transcription, DNA-dependent (GO:0006355)
UniRef50_B2KUA9	1E3537D9848100AC	360	HMMPfam	PF01056	Myc_N	158	246	88	1.4E-6	T	13-jan-11	IPR012682	Transcription regulator Myc, N-terminal	Molecular Function: sequence-specific DNA binding transcription factor activity (GO:0003700), Cellular Component: nucleus (GO:0005634), Biological Process: regulation of transcription, DNA-dependent (GO:0006355)
UniRef50_B2KUA9	1E3537D9848100AC	360	FPrintScan	PR00044	LEUZIPPRMYC	312	325	13	2.9000035467798052E-21	T	13-jan-11	IPR002418	Transcription regulator Myc	Molecular Function: sequence-specific DNA binding transcription factor activity (GO:0003700), Cellular Component: nucleus (GO:0005634), Biological Process: regulation of transcription, DNA-dependent (GO:0006355)
UniRef50_B2KUA9	1E3537D9848100AC	360	FPrintScan	PR00044	LEUZIPPRMYC	287	302	15	2.9000035467798052E-21	T	13-jan-11	IPR002418	Transcription regulator Myc	Molecular Function: sequence-specific DNA binding transcription factor activity (GO:0003700), Cellular Component: nucleus (GO:0005634), Biological Process: regulation of transcription, DNA-dependent (GO:0006355)
UniRef50_B2KUA9	1E3537D9848100AC	360	FPrintScan	PR00044	LEUZIPPRMYC	270	286	16	2.9000035467798052E-21	T	13-jan-11	IPR002418	Transcription regulator Myc	Molecular Function: sequence-specific DNA binding transcription factor activity (GO:0003700), Cellular Component: nucleus (GO:0005634), Biological Process: regulation of transcription, DNA-dependent (GO:0006355)
UniRef50_B2KUA9	1E3537D9848100AC	360	FPrintScan	PR00044	LEUZIPPRMYC	221	230	9	2.9000035467798052E-21	T	13-jan-11	IPR002418	Transcription regulator Myc	Molecular Function: sequence-specific DNA binding transcription factor activity (GO:0003700), Cellular Component: nucleus (GO:0005634), Biological Process: regulation of transcription, DNA-dependent (GO:0006355)
UniRef50_B2KUA9	1E3537D9848100AC	360	FPrintScan	PR00044	LEUZIPPRMYC	24	42	18	2.9000035467798052E-21	T	13-jan-11	IPR002418	Transcription regulator Myc	Molecular Function: sequence-specific DNA binding transcription factor activity (GO:0003700), Cellular Component: nucleus (GO:0005634), Biological Process: regulation of transcription, DNA-dependent (GO:0006355)
UniRef50_B2KUA9	1E3537D9848100AC	360	HMMPfam	PF00010	HLH	278	330	52	7.200000000000009E-11	T	13-jan-11	IPR001092	Helix-loop-helix DNA-binding domain	Molecular Function: transcription regulator activity (GO:0030528), Biological Process: regulation of transcription (GO:0045449)
UniRef50_B2KUA9	1E3537D9848100AC	360	HMMPanther	PTHR11514	PTHR11514	147	360	213	7.900030794430428E-47	T	13-jan-11	NULL	NULL	
UniRef50_B2KUA9	1E3537D9848100AC	360	Gene3D	G3DSA:4.10.280.10	HLH_DNA_bd	278	357	79	8.599999999999986E-20	T	13-jan-11	IPR011598	Helix-loop-helix DNA-binding	Cellular Component: nucleus (GO:0005634), Molecular Function: transcription regulator activity (GO:0030528), Biological Process: regulation of transcription (GO:0045449)
UniRef50_B2KUA9	1E3537D9848100AC	360	superfamily	SSF47459	HLH_basic	273	360	87	2.6000051765773303E-18	T	13-jan-11	IPR011598	Helix-loop-helix DNA-binding	Cellular Component: nucleus (GO:0005634), Molecular Function: transcription regulator activity (GO:0030528), Biological Process: regulation of transcription (GO:0045449)
UniRef50_Q589Y4	D24EC00B9A6D70FE	369	HMMSmart	SM00353	HLH	289	341	52	7.0000073412990334E-15	T	13-jan-11	IPR001092	Helix-loop-helix DNA-binding domain	Molecular Function: transcription regulator activity (GO:0030528), Biological Process: regulation of transcription (GO:0045449)
UniRef50_Q589Y4	D24EC00B9A6D70FE	369	ProfileScan	PS50888	HLH	282	336	54	00.00	T	13-jan-11	IPR001092	Helix-loop-helix DNA-binding domain	Molecular Function: transcription regulator activity (GO:0030528), Biological Process: regulation of transcription (GO:0045449)
UniRef50_Q589Y4	D24EC00B9A6D70FE	369	FPrintScan	PR00044	LEUZIPPRMYC	50	68	18	7.300005909152046E-33	T	13-jan-11	IPR002418	Transcription regulator Myc	Molecular Function: sequence-specific DNA binding transcription factor activity (GO:0003700), Cellular Component: nucleus (GO:0005634), Biological Process: regulation of transcription, DNA-dependent (GO:0006355)
UniRef50_Q589Y4	D24EC00B9A6D70FE	369	FPrintScan	PR00044	LEUZIPPRMYC	112	127	15	7.300005909152046E-33	T	13-jan-11	IPR002418	Transcription regulator Myc	Molecular Function: sequence-specific DNA binding transcription factor activity (GO:0003700), Cellular Component: nucleus (GO:0005634), Biological Process: regulation of transcription, DNA-dependent (GO:0006355)
UniRef50_Q589Y4	D24EC00B9A6D70FE	369	FPrintScan	PR00044	LEUZIPPRMYC	276	292	16	7.300005909152046E-33	T	13-jan-11	IPR002418	Transcription regulator Myc	Molecular Function: sequence-specific DNA binding transcription factor activity (GO:0003700), Cellular Component: nucleus (GO:0005634), Biological Process: regulation of transcription, DNA-dependent (GO:0006355)
UniRef50_Q589Y4	D24EC00B9A6D70FE	369	FPrintScan	PR00044	LEUZIPPRMYC	293	308	15	7.300005909152046E-33	T	13-jan-11	IPR002418	Transcription regulator Myc	Molecular Function: sequence-specific DNA binding transcription factor activity (GO:0003700), Cellular Component: nucleus (GO:0005634), Biological Process: regulation of transcription, DNA-dependent (GO:0006355)
UniRef50_Q589Y4	D24EC00B9A6D70FE	369	FPrintScan	PR00044	LEUZIPPRMYC	318	331	13	7.300005909152046E-33	T	13-jan-11	IPR002418	Transcription regulator Myc	Molecular Function: sequence-specific DNA binding transcription factor activity (GO:0003700), Cellular Component: nucleus (GO:0005634), Biological Process: regulation of transcription, DNA-dependent (GO:0006355)
UniRef50_Q589Y4	D24EC00B9A6D70FE	369	HMMPfam	PF01056	Myc_N	16	132	116	1.0E-34	T	13-jan-11	IPR012682	Transcription regulator Myc, N-terminal	Molecular Function: sequence-specific DNA binding transcription factor activity (GO:0003700), Cellular Component: nucleus (GO:0005634), Biological Process: regulation of transcription, DNA-dependent (GO:0006355)
UniRef50_Q589Y4	D24EC00B9A6D70FE	369	HMMPfam	PF00010	HLH	284	335	51	3.7999999999999984E-13	T	13-jan-11	IPR001092	Helix-loop-helix DNA-binding domain	Molecular Function: transcription regulator activity (GO:0030528), Biological Process: regulation of transcription (GO:0045449)
UniRef50_Q589Y4	D24EC00B9A6D70FE	369	HMMPanther	PTHR11514	PTHR11514	18	366	348	1.0E-71	T	13-jan-11	NULL	NULL	
UniRef50_Q589Y4	D24EC00B9A6D70FE	369	Gene3D	G3DSA:4.10.280.10	HLH_DNA_bd	284	362	78	1.1E-19	T	13-jan-11	IPR011598	Helix-loop-helix DNA-binding	Cellular Component: nucleus (GO:0005634), Molecular Function: transcription regulator activity (GO:0030528), Biological Process: regulation of transcription (GO:0045449)
UniRef50_Q589Y4	D24EC00B9A6D70FE	369	superfamily	SSF47459	HLH_basic	281	368	87	9.59999914716171E-20	T	13-jan-11	IPR011598	Helix-loop-helix DNA-binding	Cellular Component: nucleus (GO:0005634), Molecular Function: transcription regulator activity (GO:0030528), Biological Process: regulation of transcription (GO:0045449)
UniRef50_B5THP1	ED1DEFABE46AFF82	372	HMMSmart	SM00353	HLH	289	341	52	4.399999674397471E-12	T	13-jan-11	IPR001092	Helix-loop-helix DNA-binding domain	Molecular Function: transcription regulator activity (GO:0030528), Biological Process: regulation of transcription (GO:0045449)
UniRef50_B5THP1	ED1DEFABE46AFF82	372	ProfileScan	PS50888	HLH	282	336	54	00.00	T	13-jan-11	IPR001092	Helix-loop-helix DNA-binding domain	Molecular Function: transcription regulator activity (GO:0030528), Biological Process: regulation of transcription (GO:0045449)
UniRef50_B5THP1	ED1DEFABE46AFF82	372	FPrintScan	PR00044	LEUZIPPRMYC	41	59	18	3.100013073702065E-37	T	13-jan-11	IPR002418	Transcription regulator Myc	Molecular Function: sequence-specific DNA binding transcription factor activity (GO:0003700), Cellular Component: nucleus (GO:0005634), Biological Process: regulation of transcription, DNA-dependent (GO:0006355)
UniRef50_B5THP1	ED1DEFABE46AFF82	372	FPrintScan	PR00044	LEUZIPPRMYC	102	117	15	3.100013073702065E-37	T	13-jan-11	IPR002418	Transcription regulator Myc	Molecular Function: sequence-specific DNA binding transcription factor activity (GO:0003700), Cellular Component: nucleus (GO:0005634), Biological Process: regulation of transcription, DNA-dependent (GO:0006355)
UniRef50_B5THP1	ED1DEFABE46AFF82	372	FPrintScan	PR00044	LEUZIPPRMYC	227	236	9	3.100013073702065E-37	T	13-jan-11	IPR002418	Transcription regulator Myc	Molecular Function: sequence-specific DNA binding transcription factor activity (GO:0003700), Cellular Component: nucleus (GO:0005634), Biological Process: regulation of transcription, DNA-dependent (GO:0006355)
UniRef50_B5THP1	ED1DEFABE46AFF82	372	FPrintScan	PR00044	LEUZIPPRMYC	276	292	16	3.100013073702065E-37	T	13-jan-11	IPR002418	Transcription regulator Myc	Molecular Function: sequence-specific DNA binding transcription factor activity (GO:0003700), Cellular Component: nucleus (GO:0005634), Biological Process: regulation of transcription, DNA-dependent (GO:0006355)
UniRef50_B5THP1	ED1DEFABE46AFF82	372	FPrintScan	PR00044	LEUZIPPRMYC	293	308	15	3.100013073702065E-37	T	13-jan-11	IPR002418	Transcription regulator Myc	Molecular Function: sequence-specific DNA binding transcription factor activity (GO:0003700), Cellular Component: nucleus (GO:0005634), Biological Process: regulation of transcription, DNA-dependent (GO:0006355)
UniRef50_B5THP1	ED1DEFABE46AFF82	372	FPrintScan	PR00044	LEUZIPPRMYC	318	331	13	3.100013073702065E-37	T	13-jan-11	IPR002418	Transcription regulator Myc	Molecular Function: sequence-specific DNA binding transcription factor activity (GO:0003700), Cellular Component: nucleus (GO:0005634), Biological Process: regulation of transcription, DNA-dependent (GO:0006355)
UniRef50_B5THP1	ED1DEFABE46AFF82	372	HMMPfam	PF01056	Myc_N	14	111	97	9.900000000000001E-25	T	13-jan-11	IPR012682	Transcription regulator Myc, N-terminal	Molecular Function: sequence-specific DNA binding transcription factor activity (GO:0003700), Cellular Component: nucleus (GO:0005634), Biological Process: regulation of transcription, DNA-dependent (GO:0006355)
UniRef50_B5THP1	ED1DEFABE46AFF82	372	HMMPfam	PF00010	HLH	284	335	51	3.000000000000004E-11	T	13-jan-11	IPR001092	Helix-loop-helix DNA-binding domain	Molecular Function: transcription regulator activity (GO:0030528), Biological Process: regulation of transcription (GO:0045449)
UniRef50_B5THP1	ED1DEFABE46AFF82	372	HMMPanther	PTHR11514	PTHR11514	1	366	365	4.200034604930564E-75	T	13-jan-11	NULL	NULL	
UniRef50_B5THP1	ED1DEFABE46AFF82	372	Gene3D	G3DSA:4.10.280.10	HLH_DNA_bd	284	353	69	4.700000000000005E-16	T	13-jan-11	IPR011598	Helix-loop-helix DNA-binding	Cellular Component: nucleus (GO:0005634), Molecular Function: transcription regulator activity (GO:0030528), Biological Process: regulation of transcription (GO:0045449)
UniRef50_B5THP1	ED1DEFABE46AFF82	372	superfamily	SSF47459	HLH_basic	279	366	87	7.499996058514448E-17	T	13-jan-11	IPR011598	Helix-loop-helix DNA-binding	Cellular Component: nucleus (GO:0005634), Molecular Function: transcription regulator activity (GO:0030528), Biological Process: regulation of transcription (GO:0045449)
UniRef50_Q9Z304	AD69FDAAB13A4F52	431	HMMSmart	SM00353	HLH	354	406	52	1.0E-14	T	13-jan-11	IPR001092	Helix-loop-helix DNA-binding domain	Molecular Function: transcription regulator activity (GO:0030528), Biological Process: regulation of transcription (GO:0045449)
UniRef50_Q9Z304	AD69FDAAB13A4F52	431	ProfileScan	PS50888	HLH	348	401	53	00.00	T	13-jan-11	IPR001092	Helix-loop-helix DNA-binding domain	Molecular Function: transcription regulator activity (GO:0030528), Biological Process: regulation of transcription (GO:0045449)
UniRef50_Q9Z304	AD69FDAAB13A4F52	431	FPrintScan	PR00044	LEUZIPPRMYC	45	63	18	4.3000017064586886E-39	T	13-jan-11	IPR002418	Transcription regulator Myc	Molecular Function: sequence-specific DNA binding transcription factor activity (GO:0003700), Cellular Component: nucleus (GO:0005634), Biological Process: regulation of transcription, DNA-dependent (GO:0006355)
UniRef50_Q9Z304	AD69FDAAB13A4F52	431	FPrintScan	PR00044	LEUZIPPRMYC	111	126	15	4.3000017064586886E-39	T	13-jan-11	IPR002418	Transcription regulator Myc	Molecular Function: sequence-specific DNA binding transcription factor activity (GO:0003700), Cellular Component: nucleus (GO:0005634), Biological Process: regulation of transcription, DNA-dependent (GO:0006355)
UniRef50_Q9Z304	AD69FDAAB13A4F52	431	FPrintScan	PR00044	LEUZIPPRMYC	293	302	9	4.3000017064586886E-39	T	13-jan-11	IPR002418	Transcription regulator Myc	Molecular Function: sequence-specific DNA binding transcription factor activity (GO:0003700), Cellular Component: nucleus (GO:0005634), Biological Process: regulation of transcription, DNA-dependent (GO:0006355)
UniRef50_Q9Z304	AD69FDAAB13A4F52	431	FPrintScan	PR00044	LEUZIPPRMYC	341	357	16	4.3000017064586886E-39	T	13-jan-11	IPR002418	Transcription regulator Myc	Molecular Function: sequence-specific DNA binding transcription factor activity (GO:0003700), Cellular Component: nucleus (GO:0005634), Biological Process: regulation of transcription, DNA-dependent (GO:0006355)
UniRef50_Q9Z304	AD69FDAAB13A4F52	431	FPrintScan	PR00044	LEUZIPPRMYC	358	373	15	4.3000017064586886E-39	T	13-jan-11	IPR002418	Transcription regulator Myc	Molecular Function: sequence-specific DNA binding transcription factor activity (GO:0003700), Cellular Component: nucleus (GO:0005634), Biological Process: regulation of transcription, DNA-dependent (GO:0006355)
UniRef50_Q9Z304	AD69FDAAB13A4F52	431	FPrintScan	PR00044	LEUZIPPRMYC	383	396	13	4.3000017064586886E-39	T	13-jan-11	IPR002418	Transcription regulator Myc	Molecular Function: sequence-specific DNA binding transcription factor activity (GO:0003700), Cellular Component: nucleus (GO:0005634), Biological Process: regulation of transcription, DNA-dependent (GO:0006355)
UniRef50_Q9Z304	AD69FDAAB13A4F52	431	HMMPfam	PF01056	Myc_N	9	330	321	9.399999999999812E-66	T	13-jan-11	IPR012682	Transcription regulator Myc, N-terminal	Molecular Function: sequence-specific DNA binding transcription factor activity (GO:0003700), Cellular Component: nucleus (GO:0005634), Biological Process: regulation of transcription, DNA-dependent (GO:0006355)
UniRef50_Q9Z304	AD69FDAAB13A4F52	431	HMMPfam	PF00010	HLH	349	401	52	4.0000000000000056E-12	T	13-jan-11	IPR001092	Helix-loop-helix DNA-binding domain	Molecular Function: transcription regulator activity (GO:0030528), Biological Process: regulation of transcription (GO:0045449)
UniRef50_Q9Z304	AD69FDAAB13A4F52	431	HMMPanther	PTHR11514:SF4	PTHR11514:SF4	5	431	426	00.00	T	13-jan-11	NULL	NULL	
UniRef50_Q9Z304	AD69FDAAB13A4F52	431	HMMPanther	PTHR11514	PTHR11514	5	431	426	00.00	T	13-jan-11	NULL	NULL	
UniRef50_Q9Z304	AD69FDAAB13A4F52	431	superfamily	SSF47459	HLH_basic	349	427	78	1.2000011745813375E-16	T	13-jan-11	IPR011598	Helix-loop-helix DNA-binding	Cellular Component: nucleus (GO:0005634), Molecular Function: transcription regulator activity (GO:0030528), Biological Process: regulation of transcription (GO:0045449)
UniRef50_Q9Z304	AD69FDAAB13A4F52	431	Gene3D	G3DSA:4.10.280.10	HLH_DNA_bd	349	425	76	2.4999999999999963E-18	T	13-jan-11	IPR011598	Helix-loop-helix DNA-binding	Cellular Component: nucleus (GO:0005634), Molecular Function: transcription regulator activity (GO:0030528), Biological Process: regulation of transcription (GO:0045449)
UniRef50_C0H9V6	6B0B288A753E8498	383	HMMSmart	SM00353	HLH	307	359	52	1.5999988934925164E-12	T	13-jan-11	IPR001092	Helix-loop-helix DNA-binding domain	Molecular Function: transcription regulator activity (GO:0030528), Biological Process: regulation of transcription (GO:0045449)
UniRef50_C0H9V6	6B0B288A753E8498	383	ProfileScan	PS50888	HLH	300	354	54	00.00	T	13-jan-11	IPR001092	Helix-loop-helix DNA-binding domain	Molecular Function: transcription regulator activity (GO:0030528), Biological Process: regulation of transcription (GO:0045449)
UniRef50_C0H9V6	6B0B288A753E8498	383	FPrintScan	PR00044	LEUZIPPRMYC	23	41	18	3.000000679928713E-19	T	13-jan-11	IPR002418	Transcription regulator Myc	Molecular Function: sequence-specific DNA binding transcription factor activity (GO:0003700), Cellular Component: nucleus (GO:0005634), Biological Process: regulation of transcription, DNA-dependent (GO:0006355)
UniRef50_C0H9V6	6B0B288A753E8498	383	FPrintScan	PR00044	LEUZIPPRMYC	228	237	9	3.000000679928713E-19	T	13-jan-11	IPR002418	Transcription regulator Myc	Molecular Function: sequence-specific DNA binding transcription factor activity (GO:0003700), Cellular Component: nucleus (GO:0005634), Biological Process: regulation of transcription, DNA-dependent (GO:0006355)
UniRef50_C0H9V6	6B0B288A753E8498	383	FPrintScan	PR00044	LEUZIPPRMYC	294	310	16	3.000000679928713E-19	T	13-jan-11	IPR002418	Transcription regulator Myc	Molecular Function: sequence-specific DNA binding transcription factor activity (GO:0003700), Cellular Component: nucleus (GO:0005634), Biological Process: regulation of transcription, DNA-dependent (GO:0006355)
UniRef50_C0H9V6	6B0B288A753E8498	383	FPrintScan	PR00044	LEUZIPPRMYC	311	326	15	3.000000679928713E-19	T	13-jan-11	IPR002418	Transcription regulator Myc	Molecular Function: sequence-specific DNA binding transcription factor activity (GO:0003700), Cellular Component: nucleus (GO:0005634), Biological Process: regulation of transcription, DNA-dependent (GO:0006355)
UniRef50_C0H9V6	6B0B288A753E8498	383	FPrintScan	PR00044	LEUZIPPRMYC	336	349	13	3.000000679928713E-19	T	13-jan-11	IPR002418	Transcription regulator Myc	Molecular Function: sequence-specific DNA binding transcription factor activity (GO:0003700), Cellular Component: nucleus (GO:0005634), Biological Process: regulation of transcription, DNA-dependent (GO:0006355)
UniRef50_C0H9V6	6B0B288A753E8498	383	HMMPfam	PF01056	Myc_N	28	116	88	0.03799999999999999	T	13-jan-11	IPR012682	Transcription regulator Myc, N-terminal	Molecular Function: sequence-specific DNA binding transcription factor activity (GO:0003700), Cellular Component: nucleus (GO:0005634), Biological Process: regulation of transcription, DNA-dependent (GO:0006355)
UniRef50_C0H9V6	6B0B288A753E8498	383	HMMPfam	PF01056	Myc_N	167	240	73	0.0017999999999999997	T	13-jan-11	IPR012682	Transcription regulator Myc, N-terminal	Molecular Function: sequence-specific DNA binding transcription factor activity (GO:0003700), Cellular Component: nucleus (GO:0005634), Biological Process: regulation of transcription, DNA-dependent (GO:0006355)
UniRef50_C0H9V6	6B0B288A753E8498	383	HMMPfam	PF00010	HLH	302	354	52	6.300000000000004E-11	T	13-jan-11	IPR001092	Helix-loop-helix DNA-binding domain	Molecular Function: transcription regulator activity (GO:0030528), Biological Process: regulation of transcription (GO:0045449)
UniRef50_C0H9V6	6B0B288A753E8498	383	HMMPanther	PTHR11514	PTHR11514	190	383	193	5.599999894170256E-38	T	13-jan-11	NULL	NULL	
UniRef50_C0H9V6	6B0B288A753E8498	383	Gene3D	G3DSA:4.10.280.10	HLH_DNA_bd	302	381	79	2.700000000000004E-18	T	13-jan-11	IPR011598	Helix-loop-helix DNA-binding	Cellular Component: nucleus (GO:0005634), Molecular Function: transcription regulator activity (GO:0030528), Biological Process: regulation of transcription (GO:0045449)
UniRef50_C0H9V6	6B0B288A753E8498	383	superfamily	SSF47459	HLH_basic	302	380	78	4.000003008698826E-17	T	13-jan-11	IPR011598	Helix-loop-helix DNA-binding	Cellular Component: nucleus (GO:0005634), Molecular Function: transcription regulator activity (GO:0030528), Biological Process: regulation of transcription (GO:0045449)
UniRef50_B3S238	0CF331F52AF85B64	321	HMMSmart	SM00353	HLH	242	294	52	7.199995576545489E-15	T	13-jan-11	IPR001092	Helix-loop-helix DNA-binding domain	Molecular Function: transcription regulator activity (GO:0030528), Biological Process: regulation of transcription (GO:0045449)
UniRef50_B3S238	0CF331F52AF85B64	321	ProfileScan	PS50888	HLH	237	289	52	00.00	T	13-jan-11	IPR001092	Helix-loop-helix DNA-binding domain	Molecular Function: transcription regulator activity (GO:0030528), Biological Process: regulation of transcription (GO:0045449)
UniRef50_B3S238	0CF331F52AF85B64	321	FPrintScan	PR00044	LEUZIPPRMYC	27	45	18	7.400007803983425E-21	T	13-jan-11	IPR002418	Transcription regulator Myc	Molecular Function: sequence-specific DNA binding transcription factor activity (GO:0003700), Cellular Component: nucleus (GO:0005634), Biological Process: regulation of transcription, DNA-dependent (GO:0006355)
UniRef50_B3S238	0CF331F52AF85B64	321	FPrintScan	PR00044	LEUZIPPRMYC	229	245	16	7.400007803983425E-21	T	13-jan-11	IPR002418	Transcription regulator Myc	Molecular Function: sequence-specific DNA binding transcription factor activity (GO:0003700), Cellular Component: nucleus (GO:0005634), Biological Process: regulation of transcription, DNA-dependent (GO:0006355)
UniRef50_B3S238	0CF331F52AF85B64	321	FPrintScan	PR00044	LEUZIPPRMYC	246	261	15	7.400007803983425E-21	T	13-jan-11	IPR002418	Transcription regulator Myc	Molecular Function: sequence-specific DNA binding transcription factor activity (GO:0003700), Cellular Component: nucleus (GO:0005634), Biological Process: regulation of transcription, DNA-dependent (GO:0006355)
UniRef50_B3S238	0CF331F52AF85B64	321	FPrintScan	PR00044	LEUZIPPRMYC	271	284	13	7.400007803983425E-21	T	13-jan-11	IPR002418	Transcription regulator Myc	Molecular Function: sequence-specific DNA binding transcription factor activity (GO:0003700), Cellular Component: nucleus (GO:0005634), Biological Process: regulation of transcription, DNA-dependent (GO:0006355)
UniRef50_B3S238	0CF331F52AF85B64	321	HMMPfam	PF01056	Myc_N	29	105	76	3.1000000000000026E-8	T	13-jan-11	IPR012682	Transcription regulator Myc, N-terminal	Molecular Function: sequence-specific DNA binding transcription factor activity (GO:0003700), Cellular Component: nucleus (GO:0005634), Biological Process: regulation of transcription, DNA-dependent (GO:0006355)
UniRef50_B3S238	0CF331F52AF85B64	321	HMMPfam	PF00010	HLH	237	288	51	8.000000000000008E-12	T	13-jan-11	IPR001092	Helix-loop-helix DNA-binding domain	Molecular Function: transcription regulator activity (GO:0030528), Biological Process: regulation of transcription (GO:0045449)
UniRef50_B3S238	0CF331F52AF85B64	321	HMMPanther	PTHR11514	PTHR11514	231	319	88	9.199984144203112E-33	T	13-jan-11	NULL	NULL	
UniRef50_B3S238	0CF331F52AF85B64	321	Gene3D	G3DSA:4.10.280.10	HLH_DNA_bd	237	308	71	1.9999999999999944E-18	T	13-jan-11	IPR011598	Helix-loop-helix DNA-binding	Cellular Component: nucleus (GO:0005634), Molecular Function: transcription regulator activity (GO:0030528), Biological Process: regulation of transcription (GO:0045449)
UniRef50_B3S238	0CF331F52AF85B64	321	superfamily	SSF47459	HLH_basic	237	315	78	1.8000014928719634E-16	T	13-jan-11	IPR011598	Helix-loop-helix DNA-binding	Cellular Component: nucleus (GO:0005634), Molecular Function: transcription regulator activity (GO:0030528), Biological Process: regulation of transcription (GO:0045449)
UniRef50_P12524	58F8A30A1C2ED6D4	364	superfamily	SSF47459	HLH, helix-loop-helix DNA-binding domain	279	363	84	3.1e-18	T	13-jan-11	IPR011598	Helix-loop-helix DNA-binding	Cellular Component: nucleus (GO:0005634), Molecular Function: transcription regulator activity (GO:0030528), Biological Process: regulation of transcription (GO:0045449)
UniRef50_P12524	58F8A30A1C2ED6D4	364	FPrintScan	PR00044	LEUZIPPRMYC	25	43	18	1.2e-40	T	13-jan-11	IPR002418	Transcription regulator Myc	Molecular Function: sequence-specific DNA binding transcription factor activity (GO:0003700), Cellular Component: nucleus (GO:0005634), Biological Process: regulation of transcription, DNA-dependent (GO:0006355)
UniRef50_P12524	58F8A30A1C2ED6D4	364	FPrintScan	PR00044	LEUZIPPRMYC	89	104	15	1.2e-40	T	13-jan-11	IPR002418	Transcription regulator Myc	Molecular Function: sequence-specific DNA binding transcription factor activity (GO:0003700), Cellular Component: nucleus (GO:0005634), Biological Process: regulation of transcription, DNA-dependent (GO:0006355)
UniRef50_P12524	58F8A30A1C2ED6D4	364	FPrintScan	PR00044	LEUZIPPRMYC	209	218	9	1.2e-40	T	13-jan-11	IPR002418	Transcription regulator Myc	Molecular Function: sequence-specific DNA binding transcription factor activity (GO:0003700), Cellular Component: nucleus (GO:0005634), Biological Process: regulation of transcription, DNA-dependent (GO:0006355)
UniRef50_P12524	58F8A30A1C2ED6D4	364	FPrintScan	PR00044	LEUZIPPRMYC	274	290	16	1.2e-40	T	13-jan-11	IPR002418	Transcription regulator Myc	Molecular Function: sequence-specific DNA binding transcription factor activity (GO:0003700), Cellular Component: nucleus (GO:0005634), Biological Process: regulation of transcription, DNA-dependent (GO:0006355)
UniRef50_P12524	58F8A30A1C2ED6D4	364	FPrintScan	PR00044	LEUZIPPRMYC	291	306	15	1.2e-40	T	13-jan-11	IPR002418	Transcription regulator Myc	Molecular Function: sequence-specific DNA binding transcription factor activity (GO:0003700), Cellular Component: nucleus (GO:0005634), Biological Process: regulation of transcription, DNA-dependent (GO:0006355)
UniRef50_P12524	58F8A30A1C2ED6D4	364	FPrintScan	PR00044	LEUZIPPRMYC	316	329	13	1.2e-40	T	13-jan-11	IPR002418	Transcription regulator Myc	Molecular Function: sequence-specific DNA binding transcription factor activity (GO:0003700), Cellular Component: nucleus (GO:0005634), Biological Process: regulation of transcription, DNA-dependent (GO:0006355)
UniRef50_P12524	58F8A30A1C2ED6D4	364	HMMPanther	PTHR11514:SF1	L-MYC PROTO-ONCOGENE PROTEIN	1	364	363	5.7e-227	T	13-jan-11	NULL	NULL	
UniRef50_P12524	58F8A30A1C2ED6D4	364	HMMPanther	PTHR11514	MYC	1	364	363	5.7e-227	T	13-jan-11	NULL	NULL	
UniRef50_P12524	58F8A30A1C2ED6D4	364	ProfileScan	PS50888	HLH	282	334	52	13.056	T	13-jan-11	IPR001092	Helix-loop-helix DNA-binding domain	Molecular Function: transcription regulator activity (GO:0030528), Biological Process: regulation of transcription (GO:0045449)
UniRef50_P12524	58F8A30A1C2ED6D4	364	Gene3D	G3DSA:4.10.280.10	no description	282	355	73	8.4e-18	T	13-jan-11	IPR011598	Helix-loop-helix DNA-binding	Cellular Component: nucleus (GO:0005634), Molecular Function: transcription regulator activity (GO:0030528), Biological Process: regulation of transcription (GO:0045449)
UniRef50_P12524	58F8A30A1C2ED6D4	364	HMMPfam	PF01056	Myc_N	1	136	135	2.7e-24	T	13-jan-11	IPR012682	Transcription regulator Myc, N-terminal	Molecular Function: sequence-specific DNA binding transcription factor activity (GO:0003700), Cellular Component: nucleus (GO:0005634), Biological Process: regulation of transcription, DNA-dependent (GO:0006355)
UniRef50_P12524	58F8A30A1C2ED6D4	364	HMMPfam	PF01056	Myc_N	159	221	62	4.2e-09	T	13-jan-11	IPR012682	Transcription regulator Myc, N-terminal	Molecular Function: sequence-specific DNA binding transcription factor activity (GO:0003700), Cellular Component: nucleus (GO:0005634), Biological Process: regulation of transcription, DNA-dependent (GO:0006355)
UniRef50_P12524	58F8A30A1C2ED6D4	364	HMMPfam	PF00010	HLH	282	333	51	9.1e-14	T	13-jan-11	IPR001092	Helix-loop-helix DNA-binding domain	Molecular Function: transcription regulator activity (GO:0030528), Biological Process: regulation of transcription (GO:0045449)
UniRef50_P12524	58F8A30A1C2ED6D4	364	HMMSmart	SM00353	no description	287	339	52	1.5e-13	T	13-jan-11	IPR001092	Helix-loop-helix DNA-binding domain	Molecular Function: transcription regulator activity (GO:0030528), Biological Process: regulation of transcription (GO:0045449)
UniRef50_Q05404	90B38BABB874C785	344	HMMSmart	SM00353	HLH	267	319	52	2.000000752174565E-12	T	13-jan-11	IPR001092	Helix-loop-helix DNA-binding domain	Molecular Function: transcription regulator activity (GO:0030528), Biological Process: regulation of transcription (GO:0045449)
UniRef50_Q05404	90B38BABB874C785	344	ProfileScan	PS50888	HLH	262	314	52	00.00	T	13-jan-11	IPR001092	Helix-loop-helix DNA-binding domain	Molecular Function: transcription regulator activity (GO:0030528), Biological Process: regulation of transcription (GO:0045449)
UniRef50_Q05404	90B38BABB874C785	344	FPrintScan	PR00044	LEUZIPPRMYC	26	44	18	1.400005069073092E-37	T	13-jan-11	IPR002418	Transcription regulator Myc	Molecular Function: sequence-specific DNA binding transcription factor activity (GO:0003700), Cellular Component: nucleus (GO:0005634), Biological Process: regulation of transcription, DNA-dependent (GO:0006355)
UniRef50_Q05404	90B38BABB874C785	344	FPrintScan	PR00044	LEUZIPPRMYC	77	92	15	1.400005069073092E-37	T	13-jan-11	IPR002418	Transcription regulator Myc	Molecular Function: sequence-specific DNA binding transcription factor activity (GO:0003700), Cellular Component: nucleus (GO:0005634), Biological Process: regulation of transcription, DNA-dependent (GO:0006355)
UniRef50_Q05404	90B38BABB874C785	344	FPrintScan	PR00044	LEUZIPPRMYC	199	208	9	1.400005069073092E-37	T	13-jan-11	IPR002418	Transcription regulator Myc	Molecular Function: sequence-specific DNA binding transcription factor activity (GO:0003700), Cellular Component: nucleus (GO:0005634), Biological Process: regulation of transcription, DNA-dependent (GO:0006355)
UniRef50_Q05404	90B38BABB874C785	344	FPrintScan	PR00044	LEUZIPPRMYC	254	270	16	1.400005069073092E-37	T	13-jan-11	IPR002418	Transcription regulator Myc	Molecular Function: sequence-specific DNA binding transcription factor activity (GO:0003700), Cellular Component: nucleus (GO:0005634), Biological Process: regulation of transcription, DNA-dependent (GO:0006355)
UniRef50_Q05404	90B38BABB874C785	344	FPrintScan	PR00044	LEUZIPPRMYC	271	286	15	1.400005069073092E-37	T	13-jan-11	IPR002418	Transcription regulator Myc	Molecular Function: sequence-specific DNA binding transcription factor activity (GO:0003700), Cellular Component: nucleus (GO:0005634), Biological Process: regulation of transcription, DNA-dependent (GO:0006355)
UniRef50_Q05404	90B38BABB874C785	344	FPrintScan	PR00044	LEUZIPPRMYC	296	309	13	1.400005069073092E-37	T	13-jan-11	IPR002418	Transcription regulator Myc	Molecular Function: sequence-specific DNA binding transcription factor activity (GO:0003700), Cellular Component: nucleus (GO:0005634), Biological Process: regulation of transcription, DNA-dependent (GO:0006355)
UniRef50_Q05404	90B38BABB874C785	344	HMMPfam	PF01056	Myc_N	10	113	103	8.200000000000005E-15	T	13-jan-11	IPR012682	Transcription regulator Myc, N-terminal	Molecular Function: sequence-specific DNA binding transcription factor activity (GO:0003700), Cellular Component: nucleus (GO:0005634), Biological Process: regulation of transcription, DNA-dependent (GO:0006355)
UniRef50_Q05404	90B38BABB874C785	344	HMMPfam	PF01056	Myc_N	147	231	84	1.600000000000001E-5	T	13-jan-11	IPR012682	Transcription regulator Myc, N-terminal	Molecular Function: sequence-specific DNA binding transcription factor activity (GO:0003700), Cellular Component: nucleus (GO:0005634), Biological Process: regulation of transcription, DNA-dependent (GO:0006355)
UniRef50_Q05404	90B38BABB874C785	344	HMMPfam	PF00010	HLH	262	313	51	1.7000000000000003E-9	T	13-jan-11	IPR001092	Helix-loop-helix DNA-binding domain	Molecular Function: transcription regulator activity (GO:0030528), Biological Process: regulation of transcription (GO:0045449)
UniRef50_Q05404	90B38BABB874C785	344	HMMPanther	PTHR11514	PTHR11514	1	344	343	00.00	T	13-jan-11	NULL	NULL	
UniRef50_Q05404	90B38BABB874C785	344	HMMPanther	PTHR11514:SF1	PTHR11514:SF1	1	344	343	00.00	T	13-jan-11	NULL	NULL	
UniRef50_Q05404	90B38BABB874C785	344	superfamily	SSF47459	HLH_basic	257	344	87	1.0999990912078717E-16	T	13-jan-11	IPR011598	Helix-loop-helix DNA-binding	Cellular Component: nucleus (GO:0005634), Molecular Function: transcription regulator activity (GO:0030528), Biological Process: regulation of transcription (GO:0045449)
UniRef50_Q05404	90B38BABB874C785	344	Gene3D	G3DSA:4.10.280.10	HLH_DNA_bd	262	334	72	6.700000000000009E-15	T	13-jan-11	IPR011598	Helix-loop-helix DNA-binding	Cellular Component: nucleus (GO:0005634), Molecular Function: transcription regulator activity (GO:0030528), Biological Process: regulation of transcription (GO:0045449)
UniRef50_P10166	9174F6FD7C03321E	368	ProfileScan	PS50888	HLH	286	338	52	13.056	T	13-jan-11	IPR001092	Helix-loop-helix DNA-binding domain	Molecular Function: transcription regulator activity (GO:0030528), Biological Process: regulation of transcription (GO:0045449)
UniRef50_P10166	9174F6FD7C03321E	368	FPrintScan	PR00044	LEUZIPPRMYC	25	43	18	1.3e-40	T	13-jan-11	IPR002418	Transcription regulator Myc	Molecular Function: sequence-specific DNA binding transcription factor activity (GO:0003700), Cellular Component: nucleus (GO:0005634), Biological Process: regulation of transcription, DNA-dependent (GO:0006355)
UniRef50_P10166	9174F6FD7C03321E	368	FPrintScan	PR00044	LEUZIPPRMYC	89	104	15	1.3e-40	T	13-jan-11	IPR002418	Transcription regulator Myc	Molecular Function: sequence-specific DNA binding transcription factor activity (GO:0003700), Cellular Component: nucleus (GO:0005634), Biological Process: regulation of transcription, DNA-dependent (GO:0006355)
UniRef50_P10166	9174F6FD7C03321E	368	FPrintScan	PR00044	LEUZIPPRMYC	209	218	9	1.3e-40	T	13-jan-11	IPR002418	Transcription regulator Myc	Molecular Function: sequence-specific DNA binding transcription factor activity (GO:0003700), Cellular Component: nucleus (GO:0005634), Biological Process: regulation of transcription, DNA-dependent (GO:0006355)
UniRef50_P10166	9174F6FD7C03321E	368	FPrintScan	PR00044	LEUZIPPRMYC	278	294	16	1.3e-40	T	13-jan-11	IPR002418	Transcription regulator Myc	Molecular Function: sequence-specific DNA binding transcription factor activity (GO:0003700), Cellular Component: nucleus (GO:0005634), Biological Process: regulation of transcription, DNA-dependent (GO:0006355)
UniRef50_P10166	9174F6FD7C03321E	368	FPrintScan	PR00044	LEUZIPPRMYC	295	310	15	1.3e-40	T	13-jan-11	IPR002418	Transcription regulator Myc	Molecular Function: sequence-specific DNA binding transcription factor activity (GO:0003700), Cellular Component: nucleus (GO:0005634), Biological Process: regulation of transcription, DNA-dependent (GO:0006355)
UniRef50_P10166	9174F6FD7C03321E	368	FPrintScan	PR00044	LEUZIPPRMYC	320	333	13	1.3e-40	T	13-jan-11	IPR002418	Transcription regulator Myc	Molecular Function: sequence-specific DNA binding transcription factor activity (GO:0003700), Cellular Component: nucleus (GO:0005634), Biological Process: regulation of transcription, DNA-dependent (GO:0006355)
UniRef50_P10166	9174F6FD7C03321E	368	HMMPanther	PTHR11514:SF1	L-MYC PROTO-ONCOGENE PROTEIN	1	368	367	1.5e-221	T	13-jan-11	NULL	NULL	
UniRef50_P10166	9174F6FD7C03321E	368	HMMPanther	PTHR11514	MYC	1	368	367	1.5e-221	T	13-jan-11	NULL	NULL	
UniRef50_P10166	9174F6FD7C03321E	368	Gene3D	G3DSA:4.10.280.10	no description	286	359	73	1.1e-17	T	13-jan-11	IPR011598	Helix-loop-helix DNA-binding	Cellular Component: nucleus (GO:0005634), Molecular Function: transcription regulator activity (GO:0030528), Biological Process: regulation of transcription (GO:0045449)
UniRef50_P10166	9174F6FD7C03321E	368	superfamily	SSF47459	HLH, helix-loop-helix DNA-binding domain	283	367	84	1.5e-18	T	13-jan-11	IPR011598	Helix-loop-helix DNA-binding	Cellular Component: nucleus (GO:0005634), Molecular Function: transcription regulator activity (GO:0030528), Biological Process: regulation of transcription (GO:0045449)
UniRef50_P10166	9174F6FD7C03321E	368	HMMPfam	PF01056	Myc_N	1	149	148	1.8e-26	T	13-jan-11	IPR012682	Transcription regulator Myc, N-terminal	Molecular Function: sequence-specific DNA binding transcription factor activity (GO:0003700), Cellular Component: nucleus (GO:0005634), Biological Process: regulation of transcription, DNA-dependent (GO:0006355)
UniRef50_P10166	9174F6FD7C03321E	368	HMMPfam	PF01056	Myc_N	153	219	66	2.9e-09	T	13-jan-11	IPR012682	Transcription regulator Myc, N-terminal	Molecular Function: sequence-specific DNA binding transcription factor activity (GO:0003700), Cellular Component: nucleus (GO:0005634), Biological Process: regulation of transcription, DNA-dependent (GO:0006355)
UniRef50_P10166	9174F6FD7C03321E	368	HMMPfam	PF00010	HLH	286	337	51	9.2e-14	T	13-jan-11	IPR001092	Helix-loop-helix DNA-binding domain	Molecular Function: transcription regulator activity (GO:0030528), Biological Process: regulation of transcription (GO:0045449)
UniRef50_P10166	9174F6FD7C03321E	368	HMMSmart	SM00353	no description	291	343	52	6.9e-14	T	13-jan-11	IPR001092	Helix-loop-helix DNA-binding domain	Molecular Function: transcription regulator activity (GO:0030528), Biological Process: regulation of transcription (GO:0045449)
UniRef50_UPI00016E885B	ADFDDC9AE64B302A	424	Gene3D	G3DSA:4.10.280.10	no description	343	414	71	1.6e-15	T	13-jan-11	IPR011598	Helix-loop-helix DNA-binding	Cellular Component: nucleus (GO:0005634), Molecular Function: transcription regulator activity (GO:0030528), Biological Process: regulation of transcription (GO:0045449)
UniRef50_UPI00016E885B	ADFDDC9AE64B302A	424	superfamily	SSF47459	HLH, helix-loop-helix DNA-binding domain	340	424	84	3.7e-18	T	13-jan-11	IPR011598	Helix-loop-helix DNA-binding	Cellular Component: nucleus (GO:0005634), Molecular Function: transcription regulator activity (GO:0030528), Biological Process: regulation of transcription (GO:0045449)
UniRef50_UPI00016E885B	ADFDDC9AE64B302A	424	HMMPfam	PF01056	Myc_N	15	312	297	1.00E-32	T	13-jan-11	IPR012682	Transcription regulator Myc, N-terminal	Molecular Function: sequence-specific DNA binding transcription factor activity (GO:0003700), Cellular Component: nucleus (GO:0005634), Biological Process: regulation of transcription, DNA-dependent (GO:0006355)
UniRef50_UPI00016E885B	ADFDDC9AE64B302A	424	HMMPfam	PF00010	HLH	343	393	50	6.7e-14	T	13-jan-11	IPR001092	Helix-loop-helix DNA-binding domain	Molecular Function: transcription regulator activity (GO:0030528), Biological Process: regulation of transcription (GO:0045449)
UniRef50_UPI00016E885B	ADFDDC9AE64B302A	424	HMMSmart	SM00353	no description	348	399	51	1.4e-12	T	13-jan-11	IPR001092	Helix-loop-helix DNA-binding domain	Molecular Function: transcription regulator activity (GO:0030528), Biological Process: regulation of transcription (GO:0045449)
UniRef50_UPI00016E885B	ADFDDC9AE64B302A	424	FPrintScan	PR00044	LEUZIPPRMYC	42	60	18	8.7e-33	T	13-jan-11	IPR002418	Transcription regulator Myc	Molecular Function: sequence-specific DNA binding transcription factor activity (GO:0003700), Cellular Component: nucleus (GO:0005634), Biological Process: regulation of transcription, DNA-dependent (GO:0006355)
UniRef50_UPI00016E885B	ADFDDC9AE64B302A	424	FPrintScan	PR00044	LEUZIPPRMYC	96	111	15	8.7e-33	T	13-jan-11	IPR002418	Transcription regulator Myc	Molecular Function: sequence-specific DNA binding transcription factor activity (GO:0003700), Cellular Component: nucleus (GO:0005634), Biological Process: regulation of transcription, DNA-dependent (GO:0006355)
UniRef50_UPI00016E885B	ADFDDC9AE64B302A	424	FPrintScan	PR00044	LEUZIPPRMYC	278	287	9	8.7e-33	T	13-jan-11	IPR002418	Transcription regulator Myc	Molecular Function: sequence-specific DNA binding transcription factor activity (GO:0003700), Cellular Component: nucleus (GO:0005634), Biological Process: regulation of transcription, DNA-dependent (GO:0006355)
UniRef50_UPI00016E885B	ADFDDC9AE64B302A	424	FPrintScan	PR00044	LEUZIPPRMYC	335	351	16	8.7e-33	T	13-jan-11	IPR002418	Transcription regulator Myc	Molecular Function: sequence-specific DNA binding transcription factor activity (GO:0003700), Cellular Component: nucleus (GO:0005634), Biological Process: regulation of transcription, DNA-dependent (GO:0006355)
UniRef50_UPI00016E885B	ADFDDC9AE64B302A	424	FPrintScan	PR00044	LEUZIPPRMYC	352	367	15	8.7e-33	T	13-jan-11	IPR002418	Transcription regulator Myc	Molecular Function: sequence-specific DNA binding transcription factor activity (GO:0003700), Cellular Component: nucleus (GO:0005634), Biological Process: regulation of transcription, DNA-dependent (GO:0006355)
UniRef50_UPI00016E885B	ADFDDC9AE64B302A	424	ProfileScan	PS50888	HLH	342	394	52	1.181944444	T	13-jan-11	IPR001092	Helix-loop-helix DNA-binding domain	Molecular Function: transcription regulator activity (GO:0030528), Biological Process: regulation of transcription (GO:0045449)
UniRef50_UPI00016E885B	ADFDDC9AE64B302A	424	HMMPanther	PTHR11514:SF1	L-MYC PROTO-ONCOGENE PROTEIN	7	424	417	9.2e-93	T	13-jan-11	NULL	NULL	
UniRef50_UPI00016E885B	ADFDDC9AE64B302A	424	HMMPanther	PTHR11514	MYC	7	424	417	9.2e-93	T	13-jan-11	NULL	NULL	
UniRef50_Q9PSI9	A21893144C7C3198	372	superfamily	SSF47459	HLH, helix-loop-helix DNA-binding domain	285	372	87	7.00E-17	T	13-jan-11	IPR011598	Helix-loop-helix DNA-binding	Cellular Component: nucleus (GO:0005634), Molecular Function: transcription regulator activity (GO:0030528), Biological Process: regulation of transcription (GO:0045449)
UniRef50_Q9PSI9	A21893144C7C3198	372	Gene3D	G3DSA:4.10.280.10	no description	293	362	69	1.2e-14	T	13-jan-11	IPR011598	Helix-loop-helix DNA-binding	Cellular Component: nucleus (GO:0005634), Molecular Function: transcription regulator activity (GO:0030528), Biological Process: regulation of transcription (GO:0045449)
UniRef50_Q9PSI9	A21893144C7C3198	372	HMMPfam	PF01056	Myc_N	13	172	159	2.7e-25	T	13-jan-11	IPR012682	Transcription regulator Myc, N-terminal	Molecular Function: sequence-specific DNA binding transcription factor activity (GO:0003700), Cellular Component: nucleus (GO:0005634), Biological Process: regulation of transcription, DNA-dependent (GO:0006355)
UniRef50_Q9PSI9	A21893144C7C3198	372	HMMPfam	PF01056	Myc_N	148	280	132	4.6e-13	T	13-jan-11	IPR012682	Transcription regulator Myc, N-terminal	Molecular Function: sequence-specific DNA binding transcription factor activity (GO:0003700), Cellular Component: nucleus (GO:0005634), Biological Process: regulation of transcription, DNA-dependent (GO:0006355)
UniRef50_Q9PSI9	A21893144C7C3198	372	HMMPfam	PF00010	HLH	293	341	48	1.3e-13	T	13-jan-11	IPR001092	Helix-loop-helix DNA-binding domain	Molecular Function: transcription regulator activity (GO:0030528), Biological Process: regulation of transcription (GO:0045449)
UniRef50_Q9PSI9	A21893144C7C3198	372	FPrintScan	PR00044	LEUZIPPRMYC	34	52	18	1.00E-29	T	13-jan-11	IPR002418	Transcription regulator Myc	Molecular Function: sequence-specific DNA binding transcription factor activity (GO:0003700), Cellular Component: nucleus (GO:0005634), Biological Process: regulation of transcription, DNA-dependent (GO:0006355)
UniRef50_Q9PSI9	A21893144C7C3198	372	FPrintScan	PR00044	LEUZIPPRMYC	101	116	15	1.00E-29	T	13-jan-11	IPR002418	Transcription regulator Myc	Molecular Function: sequence-specific DNA binding transcription factor activity (GO:0003700), Cellular Component: nucleus (GO:0005634), Biological Process: regulation of transcription, DNA-dependent (GO:0006355)
UniRef50_Q9PSI9	A21893144C7C3198	372	FPrintScan	PR00044	LEUZIPPRMYC	239	248	9	1.00E-29	T	13-jan-11	IPR002418	Transcription regulator Myc	Molecular Function: sequence-specific DNA binding transcription factor activity (GO:0003700), Cellular Component: nucleus (GO:0005634), Biological Process: regulation of transcription, DNA-dependent (GO:0006355)
UniRef50_Q9PSI9	A21893144C7C3198	372	FPrintScan	PR00044	LEUZIPPRMYC	299	314	15	1.00E-29	T	13-jan-11	IPR002418	Transcription regulator Myc	Molecular Function: sequence-specific DNA binding transcription factor activity (GO:0003700), Cellular Component: nucleus (GO:0005634), Biological Process: regulation of transcription, DNA-dependent (GO:0006355)
UniRef50_Q9PSI9	A21893144C7C3198	372	FPrintScan	PR00044	LEUZIPPRMYC	324	337	13	1.00E-29	T	13-jan-11	IPR002418	Transcription regulator Myc	Molecular Function: sequence-specific DNA binding transcription factor activity (GO:0003700), Cellular Component: nucleus (GO:0005634), Biological Process: regulation of transcription, DNA-dependent (GO:0006355)
UniRef50_Q9PSI9	A21893144C7C3198	372	HMMSmart	SM00353	no description	295	347	52	4.2e-14	T	13-jan-11	IPR001092	Helix-loop-helix DNA-binding domain	Molecular Function: transcription regulator activity (GO:0030528), Biological Process: regulation of transcription (GO:0045449)
UniRef50_Q9PSI9	A21893144C7C3198	372	ProfileScan	PS50888	HLH	290	342	52	0.931944444	T	13-jan-11	IPR001092	Helix-loop-helix DNA-binding domain	Molecular Function: transcription regulator activity (GO:0030528), Biological Process: regulation of transcription (GO:0045449)
UniRef50_Q9PSI9	A21893144C7C3198	372	HMMPanther	PTHR11514:SF1	L-MYC PROTO-ONCOGENE PROTEIN	1	372	371	2.5e-214	T	13-jan-11	NULL	NULL	
UniRef50_Q9PSI9	A21893144C7C3198	372	HMMPanther	PTHR11514	MYC	1	372	371	2.5e-214	T	13-jan-11	NULL	NULL	
UniRef50_D2KBP8	59FC0477C9CCB671	327	HMMSmart	SM00353	HLH	250	302	52	3.599996434359868E-11	T	13-jan-11	IPR001092	Helix-loop-helix DNA-binding domain	Molecular Function: transcription regulator activity (GO:0030528), Biological Process: regulation of transcription (GO:0045449)
UniRef50_D2KBP8	59FC0477C9CCB671	327	ProfileScan	PS50888	HLH	245	297	52	00.00	T	13-jan-11	IPR001092	Helix-loop-helix DNA-binding domain	Molecular Function: transcription regulator activity (GO:0030528), Biological Process: regulation of transcription (GO:0045449)
UniRef50_D2KBP8	59FC0477C9CCB671	327	FPrintScan	PR00044	LEUZIPPRMYC	29	47	18	3.3999997243771715E-21	T	13-jan-11	IPR002418	Transcription regulator Myc	Molecular Function: sequence-specific DNA binding transcription factor activity (GO:0003700), Cellular Component: nucleus (GO:0005634), Biological Process: regulation of transcription, DNA-dependent (GO:0006355)
UniRef50_D2KBP8	59FC0477C9CCB671	327	FPrintScan	PR00044	LEUZIPPRMYC	92	107	15	3.3999997243771715E-21	T	13-jan-11	IPR002418	Transcription regulator Myc	Molecular Function: sequence-specific DNA binding transcription factor activity (GO:0003700), Cellular Component: nucleus (GO:0005634), Biological Process: regulation of transcription, DNA-dependent (GO:0006355)
UniRef50_D2KBP8	59FC0477C9CCB671	327	FPrintScan	PR00044	LEUZIPPRMYC	237	253	16	3.3999997243771715E-21	T	13-jan-11	IPR002418	Transcription regulator Myc	Molecular Function: sequence-specific DNA binding transcription factor activity (GO:0003700), Cellular Component: nucleus (GO:0005634), Biological Process: regulation of transcription, DNA-dependent (GO:0006355)
UniRef50_D2KBP8	59FC0477C9CCB671	327	FPrintScan	PR00044	LEUZIPPRMYC	254	269	15	3.3999997243771715E-21	T	13-jan-11	IPR002418	Transcription regulator Myc	Molecular Function: sequence-specific DNA binding transcription factor activity (GO:0003700), Cellular Component: nucleus (GO:0005634), Biological Process: regulation of transcription, DNA-dependent (GO:0006355)
UniRef50_D2KBP8	59FC0477C9CCB671	327	FPrintScan	PR00044	LEUZIPPRMYC	279	292	13	3.3999997243771715E-21	T	13-jan-11	IPR002418	Transcription regulator Myc	Molecular Function: sequence-specific DNA binding transcription factor activity (GO:0003700), Cellular Component: nucleus (GO:0005634), Biological Process: regulation of transcription, DNA-dependent (GO:0006355)
UniRef50_D2KBP8	59FC0477C9CCB671	327	HMMPfam	PF01056	Myc_N	24	165	141	4.9000000000000035E-8	T	13-jan-11	IPR012682	Transcription regulator Myc, N-terminal	Molecular Function: sequence-specific DNA binding transcription factor activity (GO:0003700), Cellular Component: nucleus (GO:0005634), Biological Process: regulation of transcription, DNA-dependent (GO:0006355)
UniRef50_D2KBP8	59FC0477C9CCB671	327	HMMPfam	PF00010	HLH	245	296	51	4.3000000000000045E-11	T	13-jan-11	IPR001092	Helix-loop-helix DNA-binding domain	Molecular Function: transcription regulator activity (GO:0030528), Biological Process: regulation of transcription (GO:0045449)
UniRef50_D2KBP8	59FC0477C9CCB671	327	HMMPanther	PTHR11514	PTHR11514	239	327	88	6.099999771262112E-24	T	13-jan-11	NULL	NULL	
UniRef50_D2KBP8	59FC0477C9CCB671	327	Gene3D	G3DSA:4.10.280.10	HLH_DNA_bd	245	323	78	2.800000000000005E-17	T	13-jan-11	IPR011598	Helix-loop-helix DNA-binding	Cellular Component: nucleus (GO:0005634), Molecular Function: transcription regulator activity (GO:0030528), Biological Process: regulation of transcription (GO:0045449)
UniRef50_D2KBP8	59FC0477C9CCB671	327	superfamily	SSF47459	HLH_basic	245	323	78	1.699999222840494E-16	T	13-jan-11	IPR011598	Helix-loop-helix DNA-binding	Cellular Component: nucleus (GO:0005634), Molecular Function: transcription regulator activity (GO:0030528), Biological Process: regulation of transcription (GO:0045449)
UniRef50_Q26649	4173C772E12CE0C1	433	HMMSmart	SM00353	HLH	355	407	52	3.1999989904635045E-14	T	13-jan-11	IPR001092	Helix-loop-helix DNA-binding domain	Molecular Function: transcription regulator activity (GO:0030528), Biological Process: regulation of transcription (GO:0045449)
UniRef50_Q26649	4173C772E12CE0C1	433	ProfileScan	PS50888	HLH	350	402	52	00.00	T	13-jan-11	IPR001092	Helix-loop-helix DNA-binding domain	Molecular Function: transcription regulator activity (GO:0030528), Biological Process: regulation of transcription (GO:0045449)
UniRef50_Q26649	4173C772E12CE0C1	433	FPrintScan	PR00044	LEUZIPPRMYC	35	53	18	1.5000030697110437E-21	T	13-jan-11	IPR002418	Transcription regulator Myc	Molecular Function: sequence-specific DNA binding transcription factor activity (GO:0003700), Cellular Component: nucleus (GO:0005634), Biological Process: regulation of transcription, DNA-dependent (GO:0006355)
UniRef50_Q26649	4173C772E12CE0C1	433	FPrintScan	PR00044	LEUZIPPRMYC	342	358	16	1.5000030697110437E-21	T	13-jan-11	IPR002418	Transcription regulator Myc	Molecular Function: sequence-specific DNA binding transcription factor activity (GO:0003700), Cellular Component: nucleus (GO:0005634), Biological Process: regulation of transcription, DNA-dependent (GO:0006355)
UniRef50_Q26649	4173C772E12CE0C1	433	FPrintScan	PR00044	LEUZIPPRMYC	359	374	15	1.5000030697110437E-21	T	13-jan-11	IPR002418	Transcription regulator Myc	Molecular Function: sequence-specific DNA binding transcription factor activity (GO:0003700), Cellular Component: nucleus (GO:0005634), Biological Process: regulation of transcription, DNA-dependent (GO:0006355)
UniRef50_Q26649	4173C772E12CE0C1	433	FPrintScan	PR00044	LEUZIPPRMYC	384	397	13	1.5000030697110437E-21	T	13-jan-11	IPR002418	Transcription regulator Myc	Molecular Function: sequence-specific DNA binding transcription factor activity (GO:0003700), Cellular Component: nucleus (GO:0005634), Biological Process: regulation of transcription, DNA-dependent (GO:0006355)
UniRef50_Q26649	4173C772E12CE0C1	433	HMMPfam	PF01056	Myc_N	6	200	194	3.600000000000006E-12	T	13-jan-11	IPR012682	Transcription regulator Myc, N-terminal	Molecular Function: sequence-specific DNA binding transcription factor activity (GO:0003700), Cellular Component: nucleus (GO:0005634), Biological Process: regulation of transcription, DNA-dependent (GO:0006355)
UniRef50_Q26649	4173C772E12CE0C1	433	HMMPfam	PF00010	HLH	350	401	51	6.700000000000009E-12	T	13-jan-11	IPR001092	Helix-loop-helix DNA-binding domain	Molecular Function: transcription regulator activity (GO:0030528), Biological Process: regulation of transcription (GO:0045449)
UniRef50_Q26649	4173C772E12CE0C1	433	HMMPanther	PTHR11514	PTHR11514	1	432	431	1.1000015067164284E-53	T	13-jan-11	NULL	NULL	
UniRef50_Q26649	4173C772E12CE0C1	433	Gene3D	G3DSA:4.10.280.10	HLH_DNA_bd	350	422	72	2.3000000000000005E-18	T	13-jan-11	IPR011598	Helix-loop-helix DNA-binding	Cellular Component: nucleus (GO:0005634), Molecular Function: transcription regulator activity (GO:0030528), Biological Process: regulation of transcription (GO:0045449)
UniRef50_Q26649	4173C772E12CE0C1	433	superfamily	SSF47459	HLH_basic	345	432	87	8.499992917463232E-18	T	13-jan-11	IPR011598	Helix-loop-helix DNA-binding	Cellular Component: nucleus (GO:0005634), Molecular Function: transcription regulator activity (GO:0030528), Biological Process: regulation of transcription (GO:0045449)
UniRef50_Q17103	F4E52DD01182113A	407	HMMSmart	SM00353	HLH	327	379	52	1.3999989204987805E-12	T	13-jan-11	IPR001092	Helix-loop-helix DNA-binding domain	Molecular Function: transcription regulator activity (GO:0030528), Biological Process: regulation of transcription (GO:0045449)
UniRef50_Q17103	F4E52DD01182113A	407	ProfileScan	PS50888	HLH	320	374	54	00.00	T	13-jan-11	IPR001092	Helix-loop-helix DNA-binding domain	Molecular Function: transcription regulator activity (GO:0030528), Biological Process: regulation of transcription (GO:0045449)
UniRef50_Q17103	F4E52DD01182113A	407	FPrintScan	PR00044	LEUZIPPRMYC	37	55	18	1.2000011745813431E-34	T	13-jan-11	IPR002418	Transcription regulator Myc	Molecular Function: sequence-specific DNA binding transcription factor activity (GO:0003700), Cellular Component: nucleus (GO:0005634), Biological Process: regulation of transcription, DNA-dependent (GO:0006355)
UniRef50_Q17103	F4E52DD01182113A	407	FPrintScan	PR00044	LEUZIPPRMYC	112	127	15	1.2000011745813431E-34	T	13-jan-11	IPR002418	Transcription regulator Myc	Molecular Function: sequence-specific DNA binding transcription factor activity (GO:0003700), Cellular Component: nucleus (GO:0005634), Biological Process: regulation of transcription, DNA-dependent (GO:0006355)
UniRef50_Q17103	F4E52DD01182113A	407	FPrintScan	PR00044	LEUZIPPRMYC	314	330	16	1.2000011745813431E-34	T	13-jan-11	IPR002418	Transcription regulator Myc	Molecular Function: sequence-specific DNA binding transcription factor activity (GO:0003700), Cellular Component: nucleus (GO:0005634), Biological Process: regulation of transcription, DNA-dependent (GO:0006355)
UniRef50_Q17103	F4E52DD01182113A	407	FPrintScan	PR00044	LEUZIPPRMYC	331	346	15	1.2000011745813431E-34	T	13-jan-11	IPR002418	Transcription regulator Myc	Molecular Function: sequence-specific DNA binding transcription factor activity (GO:0003700), Cellular Component: nucleus (GO:0005634), Biological Process: regulation of transcription, DNA-dependent (GO:0006355)
UniRef50_Q17103	F4E52DD01182113A	407	FPrintScan	PR00044	LEUZIPPRMYC	356	369	13	1.2000011745813431E-34	T	13-jan-11	IPR002418	Transcription regulator Myc	Molecular Function: sequence-specific DNA binding transcription factor activity (GO:0003700), Cellular Component: nucleus (GO:0005634), Biological Process: regulation of transcription, DNA-dependent (GO:0006355)
UniRef50_Q17103	F4E52DD01182113A	407	HMMPfam	PF01056	Myc_N	13	185	172	3.000000000000004E-17	T	13-jan-11	IPR012682	Transcription regulator Myc, N-terminal	Molecular Function: sequence-specific DNA binding transcription factor activity (GO:0003700), Cellular Component: nucleus (GO:0005634), Biological Process: regulation of transcription, DNA-dependent (GO:0006355)
UniRef50_Q17103	F4E52DD01182113A	407	HMMPfam	PF00010	HLH	322	373	51	7.700000000000003E-9	T	13-jan-11	IPR001092	Helix-loop-helix DNA-binding domain	Molecular Function: transcription regulator activity (GO:0030528), Biological Process: regulation of transcription (GO:0045449)
UniRef50_Q17103	F4E52DD01182113A	407	HMMPanther	PTHR11514	PTHR11514	8	404	396	8.200013071350027E-55	T	13-jan-11	NULL	NULL	
UniRef50_Q17103	F4E52DD01182113A	407	Gene3D	G3DSA:4.10.280.10	HLH_DNA_bd	322	400	78	1.0E-15	T	13-jan-11	IPR011598	Helix-loop-helix DNA-binding	Cellular Component: nucleus (GO:0005634), Molecular Function: transcription regulator activity (GO:0030528), Biological Process: regulation of transcription (GO:0045449)
UniRef50_Q17103	F4E52DD01182113A	407	superfamily	SSF47459	HLH_basic	319	406	87	9.599999147161709E-17	T	13-jan-11	IPR011598	Helix-loop-helix DNA-binding	Cellular Component: nucleus (GO:0005634), Molecular Function: transcription regulator activity (GO:0030528), Biological Process: regulation of transcription (GO:0045449)
UniRef50_Q4RLL0	106F396684398DBE	367	HMMSmart	SM00353	HLH	293	344	51	9.800002721302185E-13	T	13-jan-11	IPR001092	Helix-loop-helix DNA-binding domain	Molecular Function: transcription regulator activity (GO:0030528), Biological Process: regulation of transcription (GO:0045449)
UniRef50_Q4RLL0	106F396684398DBE	367	ProfileScan	PS50888	HLH	287	339	52	00.00	T	13-jan-11	IPR001092	Helix-loop-helix DNA-binding domain	Molecular Function: transcription regulator activity (GO:0030528), Biological Process: regulation of transcription (GO:0045449)
UniRef50_Q4RLL0	106F396684398DBE	367	FPrintScan	PR00044	LEUZIPPRMYC	26	44	18	7.699984805336903E-34	T	13-jan-11	IPR002418	Transcription regulator Myc	Molecular Function: sequence-specific DNA binding transcription factor activity (GO:0003700), Cellular Component: nucleus (GO:0005634), Biological Process: regulation of transcription, DNA-dependent (GO:0006355)
UniRef50_Q4RLL0	106F396684398DBE	367	FPrintScan	PR00044	LEUZIPPRMYC	80	95	15	7.699984805336903E-34	T	13-jan-11	IPR002418	Transcription regulator Myc	Molecular Function: sequence-specific DNA binding transcription factor activity (GO:0003700), Cellular Component: nucleus (GO:0005634), Biological Process: regulation of transcription, DNA-dependent (GO:0006355)
UniRef50_Q4RLL0	106F396684398DBE	367	FPrintScan	PR00044	LEUZIPPRMYC	216	225	9	7.699984805336903E-34	T	13-jan-11	IPR002418	Transcription regulator Myc	Molecular Function: sequence-specific DNA binding transcription factor activity (GO:0003700), Cellular Component: nucleus (GO:0005634), Biological Process: regulation of transcription, DNA-dependent (GO:0006355)
UniRef50_Q4RLL0	106F396684398DBE	367	FPrintScan	PR00044	LEUZIPPRMYC	280	296	16	7.699984805336903E-34	T	13-jan-11	IPR002418	Transcription regulator Myc	Molecular Function: sequence-specific DNA binding transcription factor activity (GO:0003700), Cellular Component: nucleus (GO:0005634), Biological Process: regulation of transcription, DNA-dependent (GO:0006355)
UniRef50_Q4RLL0	106F396684398DBE	367	FPrintScan	PR00044	LEUZIPPRMYC	297	312	15	7.699984805336903E-34	T	13-jan-11	IPR002418	Transcription regulator Myc	Molecular Function: sequence-specific DNA binding transcription factor activity (GO:0003700), Cellular Component: nucleus (GO:0005634), Biological Process: regulation of transcription, DNA-dependent (GO:0006355)
UniRef50_Q4RLL0	106F396684398DBE	367	HMMPfam	PF01056	Myc_N	2	231	229	2.3000000000000008E-28	T	13-jan-11	IPR012682	Transcription regulator Myc, N-terminal	Molecular Function: sequence-specific DNA binding transcription factor activity (GO:0003700), Cellular Component: nucleus (GO:0005634), Biological Process: regulation of transcription, DNA-dependent (GO:0006355)
UniRef50_Q4RLL0	106F396684398DBE	367	HMMPfam	PF00010	HLH	288	338	50	6.60000000000002E-11	T	13-jan-11	IPR001092	Helix-loop-helix DNA-binding domain	Molecular Function: transcription regulator activity (GO:0030528), Biological Process: regulation of transcription (GO:0045449)
UniRef50_Q4RLL0	106F396684398DBE	367	HMMPanther	PTHR11514	PTHR11514	1	367	366	6.199960405817289E-105	T	13-jan-11	NULL	NULL	
UniRef50_Q4RLL0	106F396684398DBE	367	HMMPanther	PTHR11514:SF1	PTHR11514:SF1	1	367	366	6.199960405817289E-105	T	13-jan-11	NULL	NULL	
UniRef50_Q4RLL0	106F396684398DBE	367	superfamily	SSF47459	HLH_basic	285	367	82	2.39999798157265E-18	T	13-jan-11	IPR011598	Helix-loop-helix DNA-binding	Cellular Component: nucleus (GO:0005634), Molecular Function: transcription regulator activity (GO:0030528), Biological Process: regulation of transcription (GO:0045449)
UniRef50_Q4RLL0	106F396684398DBE	367	Gene3D	G3DSA:4.10.280.10	HLH_DNA_bd	288	358	70	1.2000000000000005E-16	T	13-jan-11	IPR011598	Helix-loop-helix DNA-binding	Cellular Component: nucleus (GO:0005634), Molecular Function: transcription regulator activity (GO:0030528), Biological Process: regulation of transcription (GO:0045449)
UniRef50_A7RIE4	3F666563DBB4264C	375	HMMSmart	SM00353	HLH	297	349	52	3.0999994589937024E-11	T	13-jan-11	IPR001092	Helix-loop-helix DNA-binding domain	Molecular Function: transcription regulator activity (GO:0030528), Biological Process: regulation of transcription (GO:0045449)
UniRef50_A7RIE4	3F666563DBB4264C	375	ProfileScan	PS50888	HLH	290	344	54	00.00	T	13-jan-11	IPR001092	Helix-loop-helix DNA-binding domain	Molecular Function: transcription regulator activity (GO:0030528), Biological Process: regulation of transcription (GO:0045449)
UniRef50_A7RIE4	3F666563DBB4264C	375	FPrintScan	PR00044	LEUZIPPRMYC	43	61	18	1.1000015067164208E-19	T	13-jan-11	IPR002418	Transcription regulator Myc	Molecular Function: sequence-specific DNA binding transcription factor activity (GO:0003700), Cellular Component: nucleus (GO:0005634), Biological Process: regulation of transcription, DNA-dependent (GO:0006355)
UniRef50_A7RIE4	3F666563DBB4264C	375	FPrintScan	PR00044	LEUZIPPRMYC	106	121	15	1.1000015067164208E-19	T	13-jan-11	IPR002418	Transcription regulator Myc	Molecular Function: sequence-specific DNA binding transcription factor activity (GO:0003700), Cellular Component: nucleus (GO:0005634), Biological Process: regulation of transcription, DNA-dependent (GO:0006355)
UniRef50_A7RIE4	3F666563DBB4264C	375	FPrintScan	PR00044	LEUZIPPRMYC	284	300	16	1.1000015067164208E-19	T	13-jan-11	IPR002418	Transcription regulator Myc	Molecular Function: sequence-specific DNA binding transcription factor activity (GO:0003700), Cellular Component: nucleus (GO:0005634), Biological Process: regulation of transcription, DNA-dependent (GO:0006355)
UniRef50_A7RIE4	3F666563DBB4264C	375	FPrintScan	PR00044	LEUZIPPRMYC	326	339	13	1.1000015067164208E-19	T	13-jan-11	IPR002418	Transcription regulator Myc	Molecular Function: sequence-specific DNA binding transcription factor activity (GO:0003700), Cellular Component: nucleus (GO:0005634), Biological Process: regulation of transcription, DNA-dependent (GO:0006355)
UniRef50_A7RIE4	3F666563DBB4264C	375	FPrintScan	PR00044	LEUZIPPRMYC	301	316	15	1.1000015067164208E-19	T	13-jan-11	IPR002418	Transcription regulator Myc	Molecular Function: sequence-specific DNA binding transcription factor activity (GO:0003700), Cellular Component: nucleus (GO:0005634), Biological Process: regulation of transcription, DNA-dependent (GO:0006355)
UniRef50_A7RIE4	3F666563DBB4264C	375	HMMPfam	PF01056	Myc_N	12	139	127	4.500000000000003E-5	T	13-jan-11	IPR012682	Transcription regulator Myc, N-terminal	Molecular Function: sequence-specific DNA binding transcription factor activity (GO:0003700), Cellular Component: nucleus (GO:0005634), Biological Process: regulation of transcription, DNA-dependent (GO:0006355)
UniRef50_A7RIE4	3F666563DBB4264C	375	HMMPfam	PF00010	HLH	293	343	50	1.1E-10	T	13-jan-11	IPR001092	Helix-loop-helix DNA-binding domain	Molecular Function: transcription regulator activity (GO:0030528), Biological Process: regulation of transcription (GO:0045449)
UniRef50_A7RIE4	3F666563DBB4264C	375	HMMPanther	PTHR11514	PTHR11514	183	374	191	5.0000090991531465E-24	T	13-jan-11	NULL	NULL	
UniRef50_A7RIE4	3F666563DBB4264C	375	Gene3D	G3DSA:4.10.280.10	HLH_DNA_bd	293	367	74	9.700000000000004E-17	T	13-jan-11	IPR011598	Helix-loop-helix DNA-binding	Cellular Component: nucleus (GO:0005634), Molecular Function: transcription regulator activity (GO:0030528), Biological Process: regulation of transcription (GO:0045449)
UniRef50_A7RIE4	3F666563DBB4264C	375	superfamily	SSF47459	HLH_basic	281	361	80	1.8000014928719636E-14	T	13-jan-11	IPR011598	Helix-loop-helix DNA-binding	Cellular Component: nucleus (GO:0005634), Molecular Function: transcription regulator activity (GO:0030528), Biological Process: regulation of transcription (GO:0045449)
UniRef50_D0EM49	B71BDC703605E094	314	HMMSmart	SM00353	HLH	230	282	52	2.8999971786218444E-11	T	13-jan-11	IPR001092	Helix-loop-helix DNA-binding domain	Molecular Function: transcription regulator activity (GO:0030528), Biological Process: regulation of transcription (GO:0045449)
UniRef50_D0EM49	B71BDC703605E094	314	ProfileScan	PS50888	HLH	225	277	52	00.00	T	13-jan-11	IPR001092	Helix-loop-helix DNA-binding domain	Molecular Function: transcription regulator activity (GO:0030528), Biological Process: regulation of transcription (GO:0045449)
UniRef50_D0EM49	B71BDC703605E094	314	FPrintScan	PR00044	LEUZIPPRMYC	60	75	15	3.0999994589937024E-10	T	13-jan-11	IPR002418	Transcription regulator Myc	Molecular Function: sequence-specific DNA binding transcription factor activity (GO:0003700), Cellular Component: nucleus (GO:0005634), Biological Process: regulation of transcription, DNA-dependent (GO:0006355)
UniRef50_D0EM49	B71BDC703605E094	314	FPrintScan	PR00044	LEUZIPPRMYC	217	233	16	3.0999994589937024E-10	T	13-jan-11	IPR002418	Transcription regulator Myc	Molecular Function: sequence-specific DNA binding transcription factor activity (GO:0003700), Cellular Component: nucleus (GO:0005634), Biological Process: regulation of transcription, DNA-dependent (GO:0006355)
UniRef50_D0EM49	B71BDC703605E094	314	FPrintScan	PR00044	LEUZIPPRMYC	234	249	15	3.0999994589937024E-10	T	13-jan-11	IPR002418	Transcription regulator Myc	Molecular Function: sequence-specific DNA binding transcription factor activity (GO:0003700), Cellular Component: nucleus (GO:0005634), Biological Process: regulation of transcription, DNA-dependent (GO:0006355)
UniRef50_D0EM49	B71BDC703605E094	314	FPrintScan	PR00044	LEUZIPPRMYC	259	272	13	3.0999994589937024E-10	T	13-jan-11	IPR002418	Transcription regulator Myc	Molecular Function: sequence-specific DNA binding transcription factor activity (GO:0003700), Cellular Component: nucleus (GO:0005634), Biological Process: regulation of transcription, DNA-dependent (GO:0006355)
UniRef50_D0EM49	B71BDC703605E094	314	HMMPfam	PF00010	HLH	226	277	51	3.2000000000000003E-10	T	13-jan-11	IPR001092	Helix-loop-helix DNA-binding domain	Molecular Function: transcription regulator activity (GO:0030528), Biological Process: regulation of transcription (GO:0045449)
UniRef50_D0EM49	B71BDC703605E094	314	superfamily	SSF47459	HLH_basic	214	294	80	4.899999517823589E-15	T	13-jan-11	IPR011598	Helix-loop-helix DNA-binding	Cellular Component: nucleus (GO:0005634), Molecular Function: transcription regulator activity (GO:0030528), Biological Process: regulation of transcription (GO:0045449)
UniRef50_D0EM49	B71BDC703605E094	314	Gene3D	G3DSA:4.10.280.10	HLH_DNA_bd	226	293	67	3.900000000000007E-16	T	13-jan-11	IPR011598	Helix-loop-helix DNA-binding	Cellular Component: nucleus (GO:0005634), Molecular Function: transcription regulator activity (GO:0030528), Biological Process: regulation of transcription (GO:0045449)
UniRef50_D0EM49	B71BDC703605E094	314	HMMPanther	PTHR11514	PTHR11514	224	307	83	1.2000011745813376E-19	T	13-jan-11	NULL	NULL	
UniRef50_UPI0001D5650D	6E31F572025E555E	411	ProfileScan	PS50888	HLH	329	381	52	1.046527778	T	13-jan-11	IPR001092	Helix-loop-helix DNA-binding domain	Molecular Function: transcription regulator activity (GO:0030528), Biological Process: regulation of transcription (GO:0045449)
UniRef50_UPI0001D5650D	6E31F572025E555E	411	superfamily	SSF47459	HLH, helix-loop-helix DNA-binding domain	326	410	84	2.9e-16	T	13-jan-11	IPR011598	Helix-loop-helix DNA-binding	Cellular Component: nucleus (GO:0005634), Molecular Function: transcription regulator activity (GO:0030528), Biological Process: regulation of transcription (GO:0045449)
UniRef50_UPI0001D5650D	6E31F572025E555E	411	HMMSmart	SM00353	no description	334	386	52	7.6e-12	T	13-jan-11	IPR001092	Helix-loop-helix DNA-binding domain	Molecular Function: transcription regulator activity (GO:0030528), Biological Process: regulation of transcription (GO:0045449)
UniRef50_UPI0001D5650D	6E31F572025E555E	411	Gene3D	G3DSA:4.10.280.10	no description	329	406	77	7.00E-14	T	13-jan-11	IPR011598	Helix-loop-helix DNA-binding	Cellular Component: nucleus (GO:0005634), Molecular Function: transcription regulator activity (GO:0030528), Biological Process: regulation of transcription (GO:0045449)
UniRef50_UPI0001D5650D	6E31F572025E555E	411	FPrintScan	PR00044	LEUZIPPRMYC	78	96	18	8.3e-31	T	13-jan-11	IPR002418	Transcription regulator Myc	Molecular Function: sequence-specific DNA binding transcription factor activity (GO:0003700), Cellular Component: nucleus (GO:0005634), Biological Process: regulation of transcription, DNA-dependent (GO:0006355)
UniRef50_UPI0001D5650D	6E31F572025E555E	411	FPrintScan	PR00044	LEUZIPPRMYC	137	152	15	8.3e-31	T	13-jan-11	IPR002418	Transcription regulator Myc	Molecular Function: sequence-specific DNA binding transcription factor activity (GO:0003700), Cellular Component: nucleus (GO:0005634), Biological Process: regulation of transcription, DNA-dependent (GO:0006355)
UniRef50_UPI0001D5650D	6E31F572025E555E	411	FPrintScan	PR00044	LEUZIPPRMYC	256	265	9	8.3e-31	T	13-jan-11	IPR002418	Transcription regulator Myc	Molecular Function: sequence-specific DNA binding transcription factor activity (GO:0003700), Cellular Component: nucleus (GO:0005634), Biological Process: regulation of transcription, DNA-dependent (GO:0006355)
UniRef50_UPI0001D5650D	6E31F572025E555E	411	FPrintScan	PR00044	LEUZIPPRMYC	321	337	16	8.3e-31	T	13-jan-11	IPR002418	Transcription regulator Myc	Molecular Function: sequence-specific DNA binding transcription factor activity (GO:0003700), Cellular Component: nucleus (GO:0005634), Biological Process: regulation of transcription, DNA-dependent (GO:0006355)
UniRef50_UPI0001D5650D	6E31F572025E555E	411	FPrintScan	PR00044	LEUZIPPRMYC	338	353	15	8.3e-31	T	13-jan-11	IPR002418	Transcription regulator Myc	Molecular Function: sequence-specific DNA binding transcription factor activity (GO:0003700), Cellular Component: nucleus (GO:0005634), Biological Process: regulation of transcription, DNA-dependent (GO:0006355)
UniRef50_UPI0001D5650D	6E31F572025E555E	411	FPrintScan	PR00044	LEUZIPPRMYC	363	376	13	8.3e-31	T	13-jan-11	IPR002418	Transcription regulator Myc	Molecular Function: sequence-specific DNA binding transcription factor activity (GO:0003700), Cellular Component: nucleus (GO:0005634), Biological Process: regulation of transcription, DNA-dependent (GO:0006355)
UniRef50_UPI0001D5650D	6E31F572025E555E	411	HMMPfam	PF01056	Myc_N	45	165	120	5.7e-17	T	13-jan-11	IPR012682	Transcription regulator Myc, N-terminal	Molecular Function: sequence-specific DNA binding transcription factor activity (GO:0003700), Cellular Component: nucleus (GO:0005634), Biological Process: regulation of transcription, DNA-dependent (GO:0006355)
UniRef50_UPI0001D5650D	6E31F572025E555E	411	HMMPfam	PF00010	HLH	329	380	51	3.1e-12	T	13-jan-11	IPR001092	Helix-loop-helix DNA-binding domain	Molecular Function: transcription regulator activity (GO:0030528), Biological Process: regulation of transcription (GO:0045449)
UniRef50_UPI0001D5650D	6E31F572025E555E	411	HMMPanther	PTHR11514:SF1	L-MYC PROTO-ONCOGENE PROTEIN	41	411	370	4.5e-190	T	13-jan-11	NULL	NULL	
UniRef50_UPI0001D5650D	6E31F572025E555E	411	HMMPanther	PTHR11514	MYC	41	411	370	4.5e-190	T	13-jan-11	NULL	NULL	
UniRef50_Q4H361	E700DF5826720BB0	681	HMMSmart	SM00353	HLH	517	569	52	6.699996876259988E-13	T	13-jan-11	IPR001092	Helix-loop-helix DNA-binding domain	Molecular Function: transcription regulator activity (GO:0030528), Biological Process: regulation of transcription (GO:0045449)
UniRef50_Q4H361	E700DF5826720BB0	681	ProfileScan	PS50888	HLH	491	564	73	00.00	T	13-jan-11	IPR001092	Helix-loop-helix DNA-binding domain	Molecular Function: transcription regulator activity (GO:0030528), Biological Process: regulation of transcription (GO:0045449)
UniRef50_Q4H361	E700DF5826720BB0	681	FPrintScan	PR00044	LEUZIPPRMYC	42	60	18	1.4000004576398236E-7	T	13-jan-11	IPR002418	Transcription regulator Myc	Molecular Function: sequence-specific DNA binding transcription factor activity (GO:0003700), Cellular Component: nucleus (GO:0005634), Biological Process: regulation of transcription, DNA-dependent (GO:0006355)
UniRef50_Q4H361	E700DF5826720BB0	681	FPrintScan	PR00044	LEUZIPPRMYC	129	144	15	1.4000004576398236E-7	T	13-jan-11	IPR002418	Transcription regulator Myc	Molecular Function: sequence-specific DNA binding transcription factor activity (GO:0003700), Cellular Component: nucleus (GO:0005634), Biological Process: regulation of transcription, DNA-dependent (GO:0006355)
UniRef50_Q4H361	E700DF5826720BB0	681	HMMPfam	PF01056	Myc_N	14	139	125	3.2E-11	T	13-jan-11	IPR012682	Transcription regulator Myc, N-terminal	Molecular Function: sequence-specific DNA binding transcription factor activity (GO:0003700), Cellular Component: nucleus (GO:0005634), Biological Process: regulation of transcription, DNA-dependent (GO:0006355)
UniRef50_Q4H361	E700DF5826720BB0	681	HMMPfam	PF00010	HLH	513	564	51	9.700000000000004E-10	T	13-jan-11	IPR001092	Helix-loop-helix DNA-binding domain	Molecular Function: transcription regulator activity (GO:0030528), Biological Process: regulation of transcription (GO:0045449)
UniRef50_Q4H361	E700DF5826720BB0	681	HMMPanther	PTHR11514	PTHR11514	488	594	106	7.499996058513585E-26	T	13-jan-11	NULL	NULL	
UniRef50_Q4H361	E700DF5826720BB0	681	Gene3D	G3DSA:4.10.280.10	HLH_DNA_bd	513	584	71	9.100000000000009E-17	T	13-jan-11	IPR011598	Helix-loop-helix DNA-binding	Cellular Component: nucleus (GO:0005634), Molecular Function: transcription regulator activity (GO:0030528), Biological Process: regulation of transcription (GO:0045449)
UniRef50_Q4H361	E700DF5826720BB0	681	superfamily	SSF47459	HLH_basic	509	596	87	2.3000044072653394E-17	T	13-jan-11	IPR011598	Helix-loop-helix DNA-binding	Cellular Component: nucleus (GO:0005634), Molecular Function: transcription regulator activity (GO:0030528), Biological Process: regulation of transcription (GO:0045449)
UniRef50_P12525	4654F534716E0EC3	357	HMMSmart	SM00353	HLH	280	332	52	1.899998598658641E-11	T	13-jan-11	IPR001092	Helix-loop-helix DNA-binding domain	Molecular Function: transcription regulator activity (GO:0030528), Biological Process: regulation of transcription (GO:0045449)
UniRef50_P12525	4654F534716E0EC3	357	ProfileScan	PS50888	HLH	274	327	53	00.00	T	13-jan-11	IPR001092	Helix-loop-helix DNA-binding domain	Molecular Function: transcription regulator activity (GO:0030528), Biological Process: regulation of transcription (GO:0045449)
UniRef50_P12525	4654F534716E0EC3	357	FPrintScan	PR00044	LEUZIPPRMYC	25	43	18	1.6000024069599662E-30	T	13-jan-11	IPR002418	Transcription regulator Myc	Molecular Function: sequence-specific DNA binding transcription factor activity (GO:0003700), Cellular Component: nucleus (GO:0005634), Biological Process: regulation of transcription, DNA-dependent (GO:0006355)
UniRef50_P12525	4654F534716E0EC3	357	FPrintScan	PR00044	LEUZIPPRMYC	83	98	15	1.6000024069599662E-30	T	13-jan-11	IPR002418	Transcription regulator Myc	Molecular Function: sequence-specific DNA binding transcription factor activity (GO:0003700), Cellular Component: nucleus (GO:0005634), Biological Process: regulation of transcription, DNA-dependent (GO:0006355)
UniRef50_P12525	4654F534716E0EC3	357	FPrintScan	PR00044	LEUZIPPRMYC	202	211	9	1.6000024069599662E-30	T	13-jan-11	IPR002418	Transcription regulator Myc	Molecular Function: sequence-specific DNA binding transcription factor activity (GO:0003700), Cellular Component: nucleus (GO:0005634), Biological Process: regulation of transcription, DNA-dependent (GO:0006355)
UniRef50_P12525	4654F534716E0EC3	357	FPrintScan	PR00044	LEUZIPPRMYC	267	283	16	1.6000024069599662E-30	T	13-jan-11	IPR002418	Transcription regulator Myc	Molecular Function: sequence-specific DNA binding transcription factor activity (GO:0003700), Cellular Component: nucleus (GO:0005634), Biological Process: regulation of transcription, DNA-dependent (GO:0006355)
UniRef50_P12525	4654F534716E0EC3	357	FPrintScan	PR00044	LEUZIPPRMYC	284	299	15	1.6000024069599662E-30	T	13-jan-11	IPR002418	Transcription regulator Myc	Molecular Function: sequence-specific DNA binding transcription factor activity (GO:0003700), Cellular Component: nucleus (GO:0005634), Biological Process: regulation of transcription, DNA-dependent (GO:0006355)
UniRef50_P12525	4654F534716E0EC3	357	FPrintScan	PR00044	LEUZIPPRMYC	309	322	13	1.6000024069599662E-30	T	13-jan-11	IPR002418	Transcription regulator Myc	Molecular Function: sequence-specific DNA binding transcription factor activity (GO:0003700), Cellular Component: nucleus (GO:0005634), Biological Process: regulation of transcription, DNA-dependent (GO:0006355)
UniRef50_P12525	4654F534716E0EC3	357	HMMPfam	PF01056	Myc_N	2	111	109	1.0999999999999999E-14	T	13-jan-11	IPR012682	Transcription regulator Myc, N-terminal	Molecular Function: sequence-specific DNA binding transcription factor activity (GO:0003700), Cellular Component: nucleus (GO:0005634), Biological Process: regulation of transcription, DNA-dependent (GO:0006355)
UniRef50_P12525	4654F534716E0EC3	357	HMMPfam	PF00010	HLH	275	326	51	1.4999999999999992E-8	T	13-jan-11	IPR001092	Helix-loop-helix DNA-binding domain	Molecular Function: transcription regulator activity (GO:0030528), Biological Process: regulation of transcription (GO:0045449)
UniRef50_P12525	4654F534716E0EC3	357	HMMPanther	PTHR11514	PTHR11514	1	357	356	00.00	T	13-jan-11	NULL	NULL	
UniRef50_P12525	4654F534716E0EC3	357	HMMPanther	PTHR11514:SF1	PTHR11514:SF1	1	357	356	00.00	T	13-jan-11	NULL	NULL	
UniRef50_P12525	4654F534716E0EC3	357	superfamily	SSF47459	HLH_basic	270	357	87	1.0E-15	T	13-jan-11	IPR011598	Helix-loop-helix DNA-binding	Cellular Component: nucleus (GO:0005634), Molecular Function: transcription regulator activity (GO:0030528), Biological Process: regulation of transcription (GO:0045449)
UniRef50_P12525	4654F534716E0EC3	357	Gene3D	G3DSA:4.10.280.10	HLH_DNA_bd	275	347	72	4.900000000000004E-15	T	13-jan-11	IPR011598	Helix-loop-helix DNA-binding	Cellular Component: nucleus (GO:0005634), Molecular Function: transcription regulator activity (GO:0030528), Biological Process: regulation of transcription (GO:0045449)
UniRef50_A9V5B4	7725655B19FB6CD5	398	HMMSmart	SM00353	HLH	309	361	52	2.1000003726265564E-8	T	13-jan-11	IPR001092	Helix-loop-helix DNA-binding domain	Molecular Function: transcription regulator activity (GO:0030528), Biological Process: regulation of transcription (GO:0045449)
UniRef50_A9V5B4	7725655B19FB6CD5	398	ProfileScan	PS50888	HLH	302	356	54	00.00	T	13-jan-11	IPR001092	Helix-loop-helix DNA-binding domain	Molecular Function: transcription regulator activity (GO:0030528), Biological Process: regulation of transcription (GO:0045449)
UniRef50_A9V5B4	7725655B19FB6CD5	398	FPrintScan	PR00044	LEUZIPPRMYC	296	312	16	8.599997204827183E-5	T	13-jan-11	IPR002418	Transcription regulator Myc	Molecular Function: sequence-specific DNA binding transcription factor activity (GO:0003700), Cellular Component: nucleus (GO:0005634), Biological Process: regulation of transcription, DNA-dependent (GO:0006355)
UniRef50_A9V5B4	7725655B19FB6CD5	398	FPrintScan	PR00044	LEUZIPPRMYC	313	328	15	8.599997204827183E-5	T	13-jan-11	IPR002418	Transcription regulator Myc	Molecular Function: sequence-specific DNA binding transcription factor activity (GO:0003700), Cellular Component: nucleus (GO:0005634), Biological Process: regulation of transcription, DNA-dependent (GO:0006355)
UniRef50_A9V5B4	7725655B19FB6CD5	398	FPrintScan	PR00044	LEUZIPPRMYC	338	351	13	8.599997204827183E-5	T	13-jan-11	IPR002418	Transcription regulator Myc	Molecular Function: sequence-specific DNA binding transcription factor activity (GO:0003700), Cellular Component: nucleus (GO:0005634), Biological Process: regulation of transcription, DNA-dependent (GO:0006355)
UniRef50_A9V5B4	7725655B19FB6CD5	398	HMMPfam	PF00010	HLH	304	354	50	1.0999999999999999E-7	T	13-jan-11	IPR001092	Helix-loop-helix DNA-binding domain	Molecular Function: transcription regulator activity (GO:0030528), Biological Process: regulation of transcription (GO:0045449)
UniRef50_A9V5B4	7725655B19FB6CD5	398	superfamily	SSF47459	HLH_basic	301	388	87	6.299995628594992E-15	T	13-jan-11	IPR011598	Helix-loop-helix DNA-binding	Cellular Component: nucleus (GO:0005634), Molecular Function: transcription regulator activity (GO:0030528), Biological Process: regulation of transcription (GO:0045449)
UniRef50_A9V5B4	7725655B19FB6CD5	398	Gene3D	G3DSA:4.10.280.10	HLH_DNA_bd	304	379	75	1.3000000000000007E-16	T	13-jan-11	IPR011598	Helix-loop-helix DNA-binding	Cellular Component: nucleus (GO:0005634), Molecular Function: transcription regulator activity (GO:0030528), Biological Process: regulation of transcription (GO:0045449)
UniRef50_A9V5B4	7725655B19FB6CD5	398	HMMPanther	PTHR11514	PTHR11514	275	386	111	4.600000443309083E-16	T	13-jan-11	NULL	NULL	
UniRef50_Q4SIR3	826FB7005DC3466A	389	FPrintScan	PR00044	LEUZIPPRMYC	28	46	18	7.499996058514449E-27	T	13-jan-11	IPR002418	Transcription regulator Myc	Molecular Function: sequence-specific DNA binding transcription factor activity (GO:0003700), Cellular Component: nucleus (GO:0005634), Biological Process: regulation of transcription, DNA-dependent (GO:0006355)
UniRef50_Q4SIR3	826FB7005DC3466A	389	FPrintScan	PR00044	LEUZIPPRMYC	103	118	15	7.499996058514449E-27	T	13-jan-11	IPR002418	Transcription regulator Myc	Molecular Function: sequence-specific DNA binding transcription factor activity (GO:0003700), Cellular Component: nucleus (GO:0005634), Biological Process: regulation of transcription, DNA-dependent (GO:0006355)
UniRef50_Q4SIR3	826FB7005DC3466A	389	FPrintScan	PR00044	LEUZIPPRMYC	341	357	16	7.499996058514449E-27	T	13-jan-11	IPR002418	Transcription regulator Myc	Molecular Function: sequence-specific DNA binding transcription factor activity (GO:0003700), Cellular Component: nucleus (GO:0005634), Biological Process: regulation of transcription, DNA-dependent (GO:0006355)
UniRef50_Q4SIR3	826FB7005DC3466A	389	FPrintScan	PR00044	LEUZIPPRMYC	358	373	15	7.499996058514449E-27	T	13-jan-11	IPR002418	Transcription regulator Myc	Molecular Function: sequence-specific DNA binding transcription factor activity (GO:0003700), Cellular Component: nucleus (GO:0005634), Biological Process: regulation of transcription, DNA-dependent (GO:0006355)
UniRef50_Q4SIR3	826FB7005DC3466A	389	HMMPfam	PF01056	Myc_N	8	305	297	4.7000000000000276E-51	T	13-jan-11	IPR012682	Transcription regulator Myc, N-terminal	Molecular Function: sequence-specific DNA binding transcription factor activity (GO:0003700), Cellular Component: nucleus (GO:0005634), Biological Process: regulation of transcription, DNA-dependent (GO:0006355)
UniRef50_Q4SIR3	826FB7005DC3466A	389	HMMPanther	PTHR11514:SF1	PTHR11514:SF1	1	369	368	4.899967237963655E-78	T	13-jan-11	NULL	NULL	
UniRef50_Q4SIR3	826FB7005DC3466A	389	HMMPanther	PTHR11514	PTHR11514	1	369	368	4.899967237963655E-78	T	13-jan-11	NULL	NULL	
UniRef50_B7QJN4	B8721AC71391E489	383	HMMSmart	SM00353	HLH	301	353	52	1.29999924468179E-12	T	13-jan-11	IPR001092	Helix-loop-helix DNA-binding domain	Molecular Function: transcription regulator activity (GO:0030528), Biological Process: regulation of transcription (GO:0045449)
UniRef50_B7QJN4	B8721AC71391E489	383	ProfileScan	PS50888	HLH	295	348	53	00.00	T	13-jan-11	IPR001092	Helix-loop-helix DNA-binding domain	Molecular Function: transcription regulator activity (GO:0030528), Biological Process: regulation of transcription (GO:0045449)
UniRef50_B7QJN4	B8721AC71391E489	383	FPrintScan	PR00044	LEUZIPPRMYC	13	31	18	4.900010277824047E-24	T	13-jan-11	IPR002418	Transcription regulator Myc	Molecular Function: sequence-specific DNA binding transcription factor activity (GO:0003700), Cellular Component: nucleus (GO:0005634), Biological Process: regulation of transcription, DNA-dependent (GO:0006355)
UniRef50_B7QJN4	B8721AC71391E489	383	FPrintScan	PR00044	LEUZIPPRMYC	74	89	15	4.900010277824047E-24	T	13-jan-11	IPR002418	Transcription regulator Myc	Molecular Function: sequence-specific DNA binding transcription factor activity (GO:0003700), Cellular Component: nucleus (GO:0005634), Biological Process: regulation of transcription, DNA-dependent (GO:0006355)
UniRef50_B7QJN4	B8721AC71391E489	383	FPrintScan	PR00044	LEUZIPPRMYC	288	304	16	4.900010277824047E-24	T	13-jan-11	IPR002418	Transcription regulator Myc	Molecular Function: sequence-specific DNA binding transcription factor activity (GO:0003700), Cellular Component: nucleus (GO:0005634), Biological Process: regulation of transcription, DNA-dependent (GO:0006355)
UniRef50_B7QJN4	B8721AC71391E489	383	FPrintScan	PR00044	LEUZIPPRMYC	305	320	15	4.900010277824047E-24	T	13-jan-11	IPR002418	Transcription regulator Myc	Molecular Function: sequence-specific DNA binding transcription factor activity (GO:0003700), Cellular Component: nucleus (GO:0005634), Biological Process: regulation of transcription, DNA-dependent (GO:0006355)
UniRef50_B7QJN4	B8721AC71391E489	383	FPrintScan	PR00044	LEUZIPPRMYC	330	343	13	4.900010277824047E-24	T	13-jan-11	IPR002418	Transcription regulator Myc	Molecular Function: sequence-specific DNA binding transcription factor activity (GO:0003700), Cellular Component: nucleus (GO:0005634), Biological Process: regulation of transcription, DNA-dependent (GO:0006355)
UniRef50_B7QJN4	B8721AC71391E489	383	HMMPfam	PF01056	Myc_N	9	169	160	2.4E-10	T	13-jan-11	IPR012682	Transcription regulator Myc, N-terminal	Molecular Function: sequence-specific DNA binding transcription factor activity (GO:0003700), Cellular Component: nucleus (GO:0005634), Biological Process: regulation of transcription, DNA-dependent (GO:0006355)
UniRef50_B7QJN4	B8721AC71391E489	383	HMMPfam	PF00010	HLH	296	347	51	9.000000000000003E-11	T	13-jan-11	IPR001092	Helix-loop-helix DNA-binding domain	Molecular Function: transcription regulator activity (GO:0030528), Biological Process: regulation of transcription (GO:0045449)
UniRef50_B7QJN4	B8721AC71391E489	383	HMMPanther	PTHR11514	PTHR11514	11	378	367	7.000007341299065E-24	T	13-jan-11	NULL	NULL	
UniRef50_B7QJN4	B8721AC71391E489	383	Gene3D	G3DSA:4.10.280.10	HLH_DNA_bd	296	375	79	7.200000000000009E-16	T	13-jan-11	IPR011598	Helix-loop-helix DNA-binding	Cellular Component: nucleus (GO:0005634), Molecular Function: transcription regulator activity (GO:0030528), Biological Process: regulation of transcription (GO:0045449)
UniRef50_B7QJN4	B8721AC71391E489	383	superfamily	SSF47459	HLH_basic	293	380	87	4.799997768362738E-15	T	13-jan-11	IPR011598	Helix-loop-helix DNA-binding	Cellular Component: nucleus (GO:0005634), Molecular Function: transcription regulator activity (GO:0030528), Biological Process: regulation of transcription (GO:0045449)
UniRef50_D6WDB0	8EE8E3A13BDE5A72	461	HMMSmart	SM00353	HLH	379	431	52	6.499993778843953E-10	T	13-jan-11	IPR001092	Helix-loop-helix DNA-binding domain	Molecular Function: transcription regulator activity (GO:0030528), Biological Process: regulation of transcription (GO:0045449)
UniRef50_D6WDB0	8EE8E3A13BDE5A72	461	ProfileScan	PS50888	HLH	372	426	54	00.00	T	13-jan-11	IPR001092	Helix-loop-helix DNA-binding domain	Molecular Function: transcription regulator activity (GO:0030528), Biological Process: regulation of transcription (GO:0045449)
UniRef50_D6WDB0	8EE8E3A13BDE5A72	461	FPrintScan	PR00044	LEUZIPPRMYC	366	382	16	1.0E-6	T	13-jan-11	IPR002418	Transcription regulator Myc	Molecular Function: sequence-specific DNA binding transcription factor activity (GO:0003700), Cellular Component: nucleus (GO:0005634), Biological Process: regulation of transcription, DNA-dependent (GO:0006355)
UniRef50_D6WDB0	8EE8E3A13BDE5A72	461	FPrintScan	PR00044	LEUZIPPRMYC	383	398	15	1.0E-6	T	13-jan-11	IPR002418	Transcription regulator Myc	Molecular Function: sequence-specific DNA binding transcription factor activity (GO:0003700), Cellular Component: nucleus (GO:0005634), Biological Process: regulation of transcription, DNA-dependent (GO:0006355)
UniRef50_D6WDB0	8EE8E3A13BDE5A72	461	FPrintScan	PR00044	LEUZIPPRMYC	408	421	13	1.0E-6	T	13-jan-11	IPR002418	Transcription regulator Myc	Molecular Function: sequence-specific DNA binding transcription factor activity (GO:0003700), Cellular Component: nucleus (GO:0005634), Biological Process: regulation of transcription, DNA-dependent (GO:0006355)
UniRef50_D6WDB0	8EE8E3A13BDE5A72	461	HMMPfam	PF00010	HLH	374	426	52	7.199999999999993E-8	T	13-jan-11	IPR001092	Helix-loop-helix DNA-binding domain	Molecular Function: transcription regulator activity (GO:0030528), Biological Process: regulation of transcription (GO:0045449)
UniRef50_D6WDB0	8EE8E3A13BDE5A72	461	superfamily	SSF47459	HLH_basic	371	458	87	4.1999977133958054E-16	T	13-jan-11	IPR011598	Helix-loop-helix DNA-binding	Cellular Component: nucleus (GO:0005634), Molecular Function: transcription regulator activity (GO:0030528), Biological Process: regulation of transcription (GO:0045449)
UniRef50_D6WDB0	8EE8E3A13BDE5A72	461	Gene3D	G3DSA:4.10.280.10	HLH_DNA_bd	374	452	78	2.7000000000000044E-15	T	13-jan-11	IPR011598	Helix-loop-helix DNA-binding	Cellular Component: nucleus (GO:0005634), Molecular Function: transcription regulator activity (GO:0030528), Biological Process: regulation of transcription (GO:0045449)
UniRef50_D6WDB0	8EE8E3A13BDE5A72	461	HMMPanther	PTHR11514	PTHR11514	292	456	164	1.499999775833517E-15	T	13-jan-11	NULL	NULL	
UniRef50_B4ND37	A9EB676E4AEA37D8	785	HMMSmart	SM00353	HLH	705	757	52	1.499999775833517E-10	T	13-jan-11	IPR001092	Helix-loop-helix DNA-binding domain	Molecular Function: transcription regulator activity (GO:0030528), Biological Process: regulation of transcription (GO:0045449)
UniRef50_B4ND37	A9EB676E4AEA37D8	785	ProfileScan	PS50888	HLH	700	752	52	00.00	T	13-jan-11	IPR001092	Helix-loop-helix DNA-binding domain	Molecular Function: transcription regulator activity (GO:0030528), Biological Process: regulation of transcription (GO:0045449)
UniRef50_B4ND37	A9EB676E4AEA37D8	785	HMMPfam	PF00010	HLH	700	751	51	8.799999999999988E-7	T	13-jan-11	IPR001092	Helix-loop-helix DNA-binding domain	Molecular Function: transcription regulator activity (GO:0030528), Biological Process: regulation of transcription (GO:0045449)
UniRef50_B4ND37	A9EB676E4AEA37D8	785	superfamily	SSF47459	HLH_basic	700	778	78	4.000003008698826E-13	T	13-jan-11	IPR011598	Helix-loop-helix DNA-binding	Cellular Component: nucleus (GO:0005634), Molecular Function: transcription regulator activity (GO:0030528), Biological Process: regulation of transcription (GO:0045449)
UniRef50_B4ND37	A9EB676E4AEA37D8	785	Gene3D	G3DSA:4.10.280.10	HLH_DNA_bd	700	776	76	3.1000000000000024E-13	T	13-jan-11	IPR011598	Helix-loop-helix DNA-binding	Cellular Component: nucleus (GO:0005634), Molecular Function: transcription regulator activity (GO:0030528), Biological Process: regulation of transcription (GO:0045449)
UniRef50_B4ND37	A9EB676E4AEA37D8	785	HMMPanther	PTHR11514	PTHR11514	698	785	87	1.0999990912079224E-16	T	13-jan-11	NULL	NULL	
UniRef50_B3RYI5	63F9AB3B9CF43DBD	494	HMMSmart	SM00353	HLH	405	457	52	0.005000000864459345	T	13-jan-11	IPR001092	Helix-loop-helix DNA-binding domain	Molecular Function: transcription regulator activity (GO:0030528), Biological Process: regulation of transcription (GO:0045449)
UniRef50_B3RYI5	63F9AB3B9CF43DBD	494	ProfileScan	PS50888	HLH	399	452	53	00.00	T	13-jan-11	IPR001092	Helix-loop-helix DNA-binding domain	Molecular Function: transcription regulator activity (GO:0030528), Biological Process: regulation of transcription (GO:0045449)
UniRef50_B3RYI5	63F9AB3B9CF43DBD	494	HMMPfam	PF00010	HLH	400	451	51	0.0013000000000000006	T	13-jan-11	IPR001092	Helix-loop-helix DNA-binding domain	Molecular Function: transcription regulator activity (GO:0030528), Biological Process: regulation of transcription (GO:0045449)
UniRef50_B3RYI5	63F9AB3B9CF43DBD	494	superfamily	SSF47459	HLH_basic	395	482	87	1.2000011745813376E-9	T	13-jan-11	IPR011598	Helix-loop-helix DNA-binding	Cellular Component: nucleus (GO:0005634), Molecular Function: transcription regulator activity (GO:0030528), Biological Process: regulation of transcription (GO:0045449)
UniRef50_B3RYI5	63F9AB3B9CF43DBD	494	Gene3D	G3DSA:4.10.280.10	HLH_DNA_bd	400	478	78	5.100000000000007E-8	T	13-jan-11	IPR011598	Helix-loop-helix DNA-binding	Cellular Component: nucleus (GO:0005634), Molecular Function: transcription regulator activity (GO:0030528), Biological Process: regulation of transcription (GO:0045449)
UniRef50_B3RYI5	63F9AB3B9CF43DBD	494	HMMPanther	PTHR11514	PTHR11514	349	482	133	8.800002658362237E-16	T	13-jan-11	NULL	NULL	
UniRef50_Q29IE0	3941B540F128F921	786	HMMSmart	SM00353	HLH	690	742	52	4.899999517823589E-10	T	13-jan-11	IPR001092	Helix-loop-helix DNA-binding domain	Molecular Function: transcription regulator activity (GO:0030528), Biological Process: regulation of transcription (GO:0045449)
UniRef50_Q29IE0	3941B540F128F921	786	ProfileScan	PS50888	HLH	685	737	52	00.00	T	13-jan-11	IPR001092	Helix-loop-helix DNA-binding domain	Molecular Function: transcription regulator activity (GO:0030528), Biological Process: regulation of transcription (GO:0045449)
UniRef50_Q29IE0	3941B540F128F921	786	HMMPfam	PF00010	HLH	685	736	51	1.8000000000000018E-6	T	13-jan-11	IPR001092	Helix-loop-helix DNA-binding domain	Molecular Function: transcription regulator activity (GO:0030528), Biological Process: regulation of transcription (GO:0045449)
UniRef50_Q29IE0	3941B540F128F921	786	superfamily	SSF47459	HLH_basic	674	754	80	4.099995990457837E-12	T	13-jan-11	IPR011598	Helix-loop-helix DNA-binding	Cellular Component: nucleus (GO:0005634), Molecular Function: transcription regulator activity (GO:0030528), Biological Process: regulation of transcription (GO:0045449)
UniRef50_Q29IE0	3941B540F128F921	786	Gene3D	G3DSA:4.10.280.10	HLH_DNA_bd	685	759	74	1.7999999999999998E-12	T	13-jan-11	IPR011598	Helix-loop-helix DNA-binding	Cellular Component: nucleus (GO:0005634), Molecular Function: transcription regulator activity (GO:0030528), Biological Process: regulation of transcription (GO:0045449)
UniRef50_Q29IE0	3941B540F128F921	786	HMMPanther	PTHR11514	PTHR11514	635	770	135	9.599999147161533E-17	T	13-jan-11	NULL	NULL	
UniRef50_B4GV98	971ADA4497DD0810	413	HMMSmart	SM00353	HLH	321	373	52	4.899999517823589E-10	T	13-jan-11	IPR001092	Helix-loop-helix DNA-binding domain	Molecular Function: transcription regulator activity (GO:0030528), Biological Process: regulation of transcription (GO:0045449)
UniRef50_B4GV98	971ADA4497DD0810	413	ProfileScan	PS50888	HLH	316	368	52	00.00	T	13-jan-11	IPR001092	Helix-loop-helix DNA-binding domain	Molecular Function: transcription regulator activity (GO:0030528), Biological Process: regulation of transcription (GO:0045449)
UniRef50_B4GV98	971ADA4497DD0810	413	HMMPfam	PF00010	HLH	316	367	51	7.700000000000003E-7	T	13-jan-11	IPR001092	Helix-loop-helix DNA-binding domain	Molecular Function: transcription regulator activity (GO:0030528), Biological Process: regulation of transcription (GO:0045449)
UniRef50_B4GV98	971ADA4497DD0810	413	Gene3D	G3DSA:4.10.280.10	HLH_DNA_bd	316	390	74	3.399999999999999E-13	T	13-jan-11	IPR011598	Helix-loop-helix DNA-binding	Cellular Component: nucleus (GO:0005634), Molecular Function: transcription regulator activity (GO:0030528), Biological Process: regulation of transcription (GO:0045449)
UniRef50_B4GV98	971ADA4497DD0810	413	superfamily	SSF47459	HLH_basic	305	385	80	4.099995990457837E-12	T	13-jan-11	IPR011598	Helix-loop-helix DNA-binding	Cellular Component: nucleus (GO:0005634), Molecular Function: transcription regulator activity (GO:0030528), Biological Process: regulation of transcription (GO:0045449)
UniRef50_B4GV98	971ADA4497DD0810	413	HMMPanther	PTHR11514	PTHR11514	266	401	135	9.599999147161533E-17	T	13-jan-11	NULL	NULL	
UniRef50_B3N1U8	7DBF3E015C2D0AC9	873	HMMSmart	SM00353	HLH	784	836	52	6.299995628594992E-10	T	13-jan-11	IPR001092	Helix-loop-helix DNA-binding domain	Molecular Function: transcription regulator activity (GO:0030528), Biological Process: regulation of transcription (GO:0045449)
UniRef50_B3N1U8	7DBF3E015C2D0AC9	873	ProfileScan	PS50888	HLH	779	831	52	00.00	T	13-jan-11	IPR001092	Helix-loop-helix DNA-binding domain	Molecular Function: transcription regulator activity (GO:0030528), Biological Process: regulation of transcription (GO:0045449)
UniRef50_B3N1U8	7DBF3E015C2D0AC9	873	HMMPfam	PF00010	HLH	779	830	51	2.100000000000001E-6	T	13-jan-11	IPR001092	Helix-loop-helix DNA-binding domain	Molecular Function: transcription regulator activity (GO:0030528), Biological Process: regulation of transcription (GO:0045449)
UniRef50_B3N1U8	7DBF3E015C2D0AC9	873	superfamily	SSF47459	HLH_basic	779	857	78	3.000000679928713E-12	T	13-jan-11	IPR011598	Helix-loop-helix DNA-binding	Cellular Component: nucleus (GO:0005634), Molecular Function: transcription regulator activity (GO:0030528), Biological Process: regulation of transcription (GO:0045449)
UniRef50_B3N1U8	7DBF3E015C2D0AC9	873	Gene3D	G3DSA:4.10.280.10	HLH_DNA_bd	779	851	72	1.9000000000000002E-11	T	13-jan-11	IPR011598	Helix-loop-helix DNA-binding	Cellular Component: nucleus (GO:0005634), Molecular Function: transcription regulator activity (GO:0030528), Biological Process: regulation of transcription (GO:0045449)
UniRef50_B3N1U8	7DBF3E015C2D0AC9	873	HMMPanther	PTHR11514	PTHR11514	778	861	83	2.599999467190138E-15	T	13-jan-11	NULL	NULL	
UniRef50_B3N1U8	7DBF3E015C2D0AC9	873	HMMPanther	PTHR11514:SF2	PTHR11514:SF2	778	861	83	2.599999467190138E-15	T	13-jan-11	NULL	NULL	
UniRef50_B4M1X8	86E6C518D5A3140D	729	ProfileScan	PS50888	HLH	640	694	54	00.00	T	13-jan-11	IPR001092	Helix-loop-helix DNA-binding domain	Molecular Function: transcription regulator activity (GO:0030528), Biological Process: regulation of transcription (GO:0045449)
UniRef50_B4M1X8	86E6C518D5A3140D	729	HMMSmart	SM00353	HLH	647	699	52	1.2000011745813376E-9	T	13-jan-11	IPR001092	Helix-loop-helix DNA-binding domain	Molecular Function: transcription regulator activity (GO:0030528), Biological Process: regulation of transcription (GO:0045449)
UniRef50_B4M1X8	86E6C518D5A3140D	729	HMMPfam	PF00010	HLH	642	693	51	2.100000000000001E-6	T	13-jan-11	IPR001092	Helix-loop-helix DNA-binding domain	Molecular Function: transcription regulator activity (GO:0030528), Biological Process: regulation of transcription (GO:0045449)
UniRef50_B4M1X8	86E6C518D5A3140D	729	Gene3D	G3DSA:4.10.280.10	HLH_DNA_bd	642	716	74	1.1E-10	T	13-jan-11	IPR011598	Helix-loop-helix DNA-binding	Cellular Component: nucleus (GO:0005634), Molecular Function: transcription regulator activity (GO:0030528), Biological Process: regulation of transcription (GO:0045449)
UniRef50_B4M1X8	86E6C518D5A3140D	729	superfamily	SSF47459	HLH_basic	642	720	78	6.400000387884859E-12	T	13-jan-11	IPR011598	Helix-loop-helix DNA-binding	Cellular Component: nucleus (GO:0005634), Molecular Function: transcription regulator activity (GO:0030528), Biological Process: regulation of transcription (GO:0045449)
UniRef50_B4M1X8	86E6C518D5A3140D	729	HMMPanther	PTHR11514	PTHR11514	641	724	83	6.099999771262309E-16	T	13-jan-11	NULL	NULL	
UniRef50_B4M1X8	86E6C518D5A3140D	729	HMMPanther	PTHR11514:SF2	PTHR11514:SF2	641	724	83	6.099999771262309E-16	T	13-jan-11	NULL	NULL	
UniRef50_B4JJS7	664ECAD8B2C23984	755	HMMSmart	SM00353	HLH	670	722	52	3.799998626447902E-9	T	13-jan-11	IPR001092	Helix-loop-helix DNA-binding domain	Molecular Function: transcription regulator activity (GO:0030528), Biological Process: regulation of transcription (GO:0045449)
UniRef50_B4JJS7	664ECAD8B2C23984	755	ProfileScan	PS50888	HLH	663	717	54	00.00	T	13-jan-11	IPR001092	Helix-loop-helix DNA-binding domain	Molecular Function: transcription regulator activity (GO:0030528), Biological Process: regulation of transcription (GO:0045449)
UniRef50_B4JJS7	664ECAD8B2C23984	755	HMMPfam	PF00010	HLH	665	716	51	5.000000000000002E-6	T	13-jan-11	IPR001092	Helix-loop-helix DNA-binding domain	Molecular Function: transcription regulator activity (GO:0030528), Biological Process: regulation of transcription (GO:0045449)
UniRef50_B4JJS7	664ECAD8B2C23984	755	superfamily	SSF47459	HLH_basic	662	749	87	3.2999980215445893E-12	T	13-jan-11	IPR011598	Helix-loop-helix DNA-binding	Cellular Component: nucleus (GO:0005634), Molecular Function: transcription regulator activity (GO:0030528), Biological Process: regulation of transcription (GO:0045449)
UniRef50_B4JJS7	664ECAD8B2C23984	755	Gene3D	G3DSA:4.10.280.10	HLH_DNA_bd	665	742	77	1.499999999999999E-11	T	13-jan-11	IPR011598	Helix-loop-helix DNA-binding	Cellular Component: nucleus (GO:0005634), Molecular Function: transcription regulator activity (GO:0030528), Biological Process: regulation of transcription (GO:0045449)
UniRef50_B4JJS7	664ECAD8B2C23984	755	HMMPanther	PTHR11514	PTHR11514	664	747	83	6.3000094628726655E-18	T	13-jan-11	NULL	NULL	
UniRef50_B4JJS7	664ECAD8B2C23984	755	HMMPanther	PTHR11514:SF2	PTHR11514:SF2	664	747	83	6.3000094628726655E-18	T	13-jan-11	NULL	NULL	
UniRef50_B0WSX9	E2F1716FC45B6029	644	HMMSmart	SM00353	HLH	562	614	52	3.799998626447906E-8	T	13-jan-11	IPR001092	Helix-loop-helix DNA-binding domain	Molecular Function: transcription regulator activity (GO:0030528), Biological Process: regulation of transcription (GO:0045449)
UniRef50_B0WSX9	E2F1716FC45B6029	644	ProfileScan	PS50888	HLH	555	609	54	00.00	T	13-jan-11	IPR001092	Helix-loop-helix DNA-binding domain	Molecular Function: transcription regulator activity (GO:0030528), Biological Process: regulation of transcription (GO:0045449)
UniRef50_B0WSX9	E2F1716FC45B6029	644	HMMPfam	PF00010	HLH	557	604	47	6.300000000000004E-6	T	13-jan-11	IPR001092	Helix-loop-helix DNA-binding domain	Molecular Function: transcription regulator activity (GO:0030528), Biological Process: regulation of transcription (GO:0045449)
UniRef50_B0WSX9	E2F1716FC45B6029	644	superfamily	SSF47459	HLH_basic	557	638	81	1.699999222840494E-10	T	13-jan-11	IPR011598	Helix-loop-helix DNA-binding	Cellular Component: nucleus (GO:0005634), Molecular Function: transcription regulator activity (GO:0030528), Biological Process: regulation of transcription (GO:0045449)
UniRef50_B0WSX9	E2F1716FC45B6029	644	Gene3D	G3DSA:4.10.280.10	HLH_DNA_bd	557	631	74	3.600000000000006E-11	T	13-jan-11	IPR011598	Helix-loop-helix DNA-binding	Cellular Component: nucleus (GO:0005634), Molecular Function: transcription regulator activity (GO:0030528), Biological Process: regulation of transcription (GO:0045449)
UniRef50_B0WSX9	E2F1716FC45B6029	644	HMMPanther	PTHR11514	PTHR11514	549	635	86	8.100007343233417E-14	T	13-jan-11	NULL	NULL	
UniRef50_B0WSX9	E2F1716FC45B6029	644	HMMPanther	PTHR11514:SF2	PTHR11514:SF2	549	635	86	8.100007343233417E-14	T	13-jan-11	NULL	NULL	
UniRef50_Q9W4S7	D6A74CF5D4B80150	717	HMMSmart	SM00353	HLH	631	683	52	7.09999884211141E-10	T	12-jan-11	IPR001092	Helix-loop-helix DNA-binding domain	Molecular Function: transcription regulator activity (GO:0030528), Biological Process: regulation of transcription (GO:0045449)
UniRef50_Q9W4S7	D6A74CF5D4B80150	717	ProfileScan	PS50888	HLH	626	678	52	00.00	T	12-jan-11	IPR001092	Helix-loop-helix DNA-binding domain	Molecular Function: transcription regulator activity (GO:0030528), Biological Process: regulation of transcription (GO:0045449)
UniRef50_Q9W4S7	D6A74CF5D4B80150	717	HMMPfam	PF00010	HLH	626	674	48	3.2999999999999964E-6	T	12-jan-11	IPR001092	Helix-loop-helix DNA-binding domain	Molecular Function: transcription regulator activity (GO:0030528), Biological Process: regulation of transcription (GO:0045449)
UniRef50_Q9W4S7	D6A74CF5D4B80150	717	superfamily	SSF47459	HLH_basic	623	710	87	3.5999964343598684E-13	T	12-jan-11	IPR011598	Helix-loop-helix DNA-binding	Cellular Component: nucleus (GO:0005634), Molecular Function: transcription regulator activity (GO:0030528), Biological Process: regulation of transcription (GO:0045449)
UniRef50_Q9W4S7	D6A74CF5D4B80150	717	Gene3D	G3DSA:4.10.280.10	HLH_DNA_bd	626	700	74	8.600000000000006E-12	T	12-jan-11	IPR011598	Helix-loop-helix DNA-binding	Cellular Component: nucleus (GO:0005634), Molecular Function: transcription regulator activity (GO:0030528), Biological Process: regulation of transcription (GO:0045449)
UniRef50_Q9W4S7	D6A74CF5D4B80150	717	HMMPanther	PTHR11514	PTHR11514	625	705	80	1.5999988934924722E-16	T	12-jan-11	NULL	NULL	
UniRef50_Q9W4S7	D6A74CF5D4B80150	717	HMMPanther	PTHR11514:SF2	PTHR11514:SF2	625	705	80	1.5999988934924722E-16	T	12-jan-11	NULL	NULL	
