# Supplementary material for: Origins of Myc Proteins – Using Intrinsic Protein Disorder to Trace Distant Relatives
Source: PLoS One. 2013 Sep 24;8(9):e75057. doi: 10.1371/journal.pone.0075057 (PMC3782479; doi:10.1371/journal.pone.0075057)
Supplement: Table S3 — Table showing VSL2P intrinsic disorder scores mapped onto the ClustalW multiple alignment of representative Myc proteins. (TXT) [file pone.0075057.s004.txt]

alignment pos #	P01106	A9V5B4	Q9W4S7	Q4H361	P04198	P12524	P12525	Q4RMZ6	Q26649	Q17103	D0EM49	B3RY15	Q589Y4	B5THP1	B7QJN4	D2KBP8	A7RIE4	B3S238	D6WDB0	B4ND37	Q29IE0	B4GV98	B3N1U8	B4M1X8	B4JJS7	B0WSX9	Q5RIZ4	UPI00016E2A0A	P26014	Q4S6U7	Q05404	P10166	UPI00016E885B	Q9PSI9	Q4RLL0	UPI0001D5650D	A8TXE8	B2KUA9	Q9Z304	C0H9V6	Q4SIR3
1																							0.734335																		
2																							0.696076																		
3																							0.712824																		
4																							0.690449																		
5																							0.614733																		
6																							0.525619																		
7																							0.448661																		
8																							0.400324																		
9																							0.383982																		
10																							0.412147																		
11																							0.472245																		
12																							0.514048																		
13																							0.546198																		
14																							0.574726																		
15																							0.575768																		
16																							0.558643																		
17																							0.554855																		
18																							0.546318																		
19																							0.530957																		
20																							0.498828																		
21																							0.467789																		
22																							0.440168																		
23																							0.413204																		
24																							0.38241																		
25																							0.339315																		
26																							0.290596																		
27																							0.234497																		
28																							0.202808																		
29																							0.168128																		
30																							0.166336																		
31																							0.171449																		
32																							0.168663																		
33																							0.165987																		
34																							0.161737																		
35																							0.205909																		
36																							0.243917																		
37																							0.25068																		
38																							0.283004																		
39																							0.305701																		
40																							0.328786																		
41																							0.352926																		
42																							0.363148																		
43																							0.398853																		
44																							0.433002																		
45																							0.443978																		
46																							0.458077																		
47																							0.47747																		
48																							0.477338																		
49																							0.489229																		
50																							0.497582																		
51																							0.492841																		
52																							0.480565																		
53																							0.48186																		
54																							0.46977																		
55																							0.465887																		
56																							0.475622																		
57																							0.487739																		
58																							0.478289																		
59																							0.469017																		
60																							0.481151																		
61																							0.485474																		
62																							0.480739																		
63																							0.487725																		
64																							0.490218																		
65																							0.486385																		
66																							0.487173																		
67																							0.490569																		
68																							0.473507																		
69																							0.452632																		
70																							0.440402																		
71																							0.428197																		
72																							0.415838																		
73																							0.428666																		
74																							0.418868																		
75																							0.373332																		
76																							0.326638																		
77																							0.281712																		
78																							0.237752																		
79																							0.219258																		
80																							0.217438																		
81																							0.201755																		
82																							0.179183																		
83																							0.18482																		
84																							0.198824																		
85																							0.199224																		
86																							0.199367																		
87																							0.198757																		
88																							0.18263																		
89																							0.157531																		
90																							0.148005																		
91																							0.13578																		
92																							0.123777																		
93																							0.106012																		
94																							0.09029																		
95																							0.074266																		
96																							0.066971																		
97																							0.06955																		
98																							0.07029																		
99																							0.075795																		
100																							0.079915																		
101																							0.090017																		
102																							0.103043																		
103																							0.121496																		
104																							0.140906																		
105																							0.17061																		
106																							0.208566																		
107																							0.261808																		
108																							0.331318																		
109																							0.389353																		
110																							0.451075																		
111																							0.495041																		
112																							0.512662																		
113																							0.499761																		
114																							0.476031																		
115																							0.482721																		
116																							0.498397																		
117																							0.525102																		
118																							0.567924																		
119																							0.585156																		
120																							0.570759																		
121																							0.52518																		
122																							0.475806																		
123																							0.428422																		
124																							0.39235																		
125																							0.371906																		
126																							0.347698																		
127																							0.362555																		
128																							0.347468																		
129																							0.36881																		
130																							0.384726																		
131																							0.386058																		
132																							0.392246																		
133																							0.433877																		
134																							0.414797																		
135																							0.39927																		
136																							0.479692																		
137																							0.516375																		
138																							0.539376																		
139																							0.568119																		
140																							0.615517																		
141																							0.640833																		
142																							0.649491																		
143																							0.665528																		
144																							0.687196																		
145																							0.705844																		
146																							0.720284																		
147																							0.731566																		
148																							0.731652																		
149																							0.73815																		
150																							0.730193																		
151																							0.716869																		
152																							0.68355																		
153																							0.667625																		
154																							0.648073																		
155																							0.621189																		
156																							0.581531																		
157																							0.56186																		
158																							0.526619																		
159																							0.53303																		
160																							0.479764																		
161																							0.413289																		
162																							0.457508																		
163			0.786383																				0.447286	0.737985	0.739387																
164			0.735089																	0.780303		0.984438	0.454595	0.726314	0.644098																
165			0.687878																	0.807442		0.984244	0.487761	0.685164	0.577216																
166			0.661107																	0.76634		0.984162	0.551636	0.614457	0.481063																
167			0.64934																	0.722532		0.984037	0.575814	0.55529	0.354955																
168			0.607925																	0.682772		0.982836	0.637935	0.499717	0.251273																
169			0.560486																	0.637283		0.981578	0.660992	0.467996	0.195383	0.71812															
170			0.532675																	0.610682		0.980496	0.671101		0.144875	0.767903															
171			0.529885																	0.607472		0.979932	0.686342	0.435719	0.094272	0.737866															
172			0.519605																	0.570838		0.978447	0.692736	0.388753	0.083095	0.709364															
173			0.502276																	0.61617		0.977331	0.696693	0.400029	0.08843	0.693114															
174			0.5168																	0.645047		0.976945	0.695718	0.431659	0.091592	0.651958															
175			0.538594																	0.648726		0.975888	0.706448	0.423235	0.096719	0.613151															
176			0.542877																	0.675869		0.974856	0.719519	0.402929	0.104696	0.570633															
177			0.52219																	0.692644		0.97242	0.72959	0.44307	0.105105	0.555376															
178			0.503276																	0.702195		0.970632	0.7405	0.453475	0.109533	0.526221															
179			0.511272																	0.690204		0.967764	0.745145	0.462394	0.113604	0.548814															
180			0.488991																	0.675902		0.961718	0.754279	0.4892	0.115944	0.509552															
181			0.508783																	0.67012		0.958296	0.763811	0.48915	0.117105	0.514789															
182			0.535814																	0.63586		0.948764	0.761017		0.11545	0.538661															
183			0.558186																	0.615402		0.940628	0.766651		0.105909	0.546871															
184			0.578085																	0.60154		0.925571	0.778344	0.473668	0.10142	0.512135															
185			0.616232																	0.607431		0.911224	0.771094	0.463219	0.100089	0.516987															
186			0.585964																	0.611443		0.891678	0.792588	0.467979	0.111311	0.506839															
187			0.581471																	0.577777		0.874858	0.810004	0.487938	0.118755	0.518849															
188			0.617556																	0.539945		0.860105	0.797788	0.469532	0.126251	0.532558															
189			0.644562																	0.565814		0.845122	0.826375	0.482027	0.134454	0.560102															
190			0.626164																	0.593102		0.830614	0.828869	0.491264	0.139268	0.600307															
191			0.660964																	0.588667		0.823799	0.828703	0.461723	0.144602	0.607181															
192			0.671201																	0.584156		0.815232	0.821613	0.447605	0.155719	0.620983															
193			0.70401																	0.582476		0.807163	0.820875	0.42821	0.157804	0.624041															
194			0.729509																	0.608679	0.869672	0.795261	0.821653	0.433818	0.155567	0.607239															
195			0.765346																	0.604194	0.865164	0.777443	0.816851	0.435412	0.153909	0.607726															
196			0.780387																	0.611408	0.807468	0.751242	0.835977	0.427817	0.135687	0.620316															
197			0.796257																	0.617816	0.747696	0.732529	0.843058	0.394139	0.127446	0.621487															
198			0.806914																	0.645399	0.668178	0.706973	0.839247	0.396617	0.135499	0.631966															
199			0.81528																	0.656594	0.594401	0.683553	0.830093	0.377904	0.142779	0.655707															
200			0.81489																	0.647345	0.53488	0.664852	0.827332	0.439773		0.672311										0.944482					
201																							0.818626	0.431959		0.672764										0.942984					
202																							0.783698	0.443339		0.684913										0.94176					
203																							0.764696	0.454853		0.680842	0.820964									0.938899					
204																							0.722846	0.473421		0.675545	0.82063									0.936396					
205																							0.756958	0.50665		0.646678	0.813294									0.934638					
206																							0.748785			0.638057	0.810087									0.930614					
207																							0.738116			0.617103	0.807445									0.926275					
208																							0.750869			0.581905	0.800919									0.920248					
209																							0.730934			0.551619	0.801093									0.916842					
210																							0.739424	0.522289	0.149584	0.532248	0.800078									0.913558					
211																							0.701741	0.510626	0.159404	0.50473	0.798676									0.910411					
212																							0.681972	0.508704	0.177825	0.4865	0.796464									0.90674					
213																							0.658313	0.506026	0.185567	0.479936	0.792836									0.9039					
214																				0.660655			0.663842	0.490362	0.192958	0.45161	0.793169									0.901109					
215																				0.658315			0.652015	0.516463	0.222977	0.444312	0.792379									0.898252					
216			0.809837																	0.640885	0.434759	0.640682	0.650679	0.480621	0.242287	0.451227	0.795278									0.892681					
217			0.812508																	0.627888	0.361668	0.615505	0.648234	0.495788	0.23514	0.457137	0.796217									0.874729					
218			0.797935																	0.630864	0.341144	0.601158	0.658369	0.50073	0.252991	0.46154	0.798408									0.864719					
219			0.80769																	0.628052	0.351758	0.589678	0.664912	0.494403	0.274928	0.473222	0.801771									0.854745					
220			0.798974																	0.621583	0.343297	0.568176	0.669673	0.478907	0.273499	0.496611	0.800797									0.839225					
221			0.802777																	0.626187	0.364296	0.559375	0.675659	0.483031	0.29924	0.495382	0.801902									0.825094					
222			0.789404									0.847882								0.623436	0.371714	0.544615	0.674645	0.48319	0.324669	0.475541	0.797917									0.804155					
223			0.778897									0.848589								0.612504	0.353381	0.519192	0.65533	0.467504	0.319621	0.460564	0.806781									0.787683					
224			0.768576									0.789557								0.611952	0.336934	0.490203	0.647294	0.458599	0.304503	0.45464	0.794496									0.780422					
225			0.77075									0.706408								0.598871	0.329135	0.478788	0.629701	0.459541	0.295958	0.425559	0.810215									0.783481					
226			0.750546									0.611964								0.569673	0.300183	0.434439		0.448487	0.291151	0.389009	0.830875									0.784216					
227												0.534585								0.541372					0.266892	0.392182	0.830935									0.791879					
228												0.455328								0.504008						0.372298	0.848629									0.762297					
229												0.364995								0.481046						0.363347	0.86236									0.768526					
230												0.282295								0.437719						0.353832	0.870962									0.764491					
231												0.212166								0.410493				0.438048	0.262262	0.375544	0.878151									0.748553					
232												0.177095								0.375054				0.463247	0.257891	0.366249	0.888453									0.737347					
233												0.146662								0.37104				0.496234	0.258504	0.371013	0.89432									0.731195					
234												0.13093								0.30946				0.518221	0.246711	0.384564	0.897764									0.743372					
235					0.897196							0.125285								0.312788				0.556979	0.265345	0.372075	0.901959									0.750806			0.88566		
236					0.892437							0.119344	0.863096	0.764486					0.965621	0.270649			0.605106	0.564112	0.273732	0.350046	0.901999									0.764476			0.87561		
237			0.742228		0.8878							0.121432	0.842079	0.781006					0.937014	0.264516	0.271267	0.408741	0.568419	0.572662	0.319101	0.354624	0.902337						0.912563			0.76403	0.912166		0.868088		
238			0.73776		0.882544					0.956956		0.120217	0.804126	0.803722				0.799743	0.883228	0.269038	0.25169	0.396599	0.551991	0.569838	0.378486	0.342332	0.903819						0.877867			0.757011	0.902633		0.856287		
239			0.694076		0.881705					0.9579		0.142613	0.711278	0.797023		0.619979	0.658275	0.84469	0.805986	0.297819	0.229912	0.352604	0.526759	0.563828	0.430096	0.341718	0.906539						0.843306			0.759432	0.91133		0.848978		
240	0.801563		0.683413	0.810572	0.877067			0.773358		0.958191		0.183694	0.664273	0.80199		0.569537	0.645455	0.779385	0.733	0.307833	0.210068	0.309552	0.507095	0.557888	0.479238	0.358103	0.9065						0.799443			0.734911	0.903858		0.839223		
241	0.823828		0.705729	0.760736	0.867179			0.804751		0.958651		0.211356	0.602536	0.776573		0.622959	0.64427	0.738357	0.626938	0.299455	0.199605	0.269792	0.521541	0.56196	0.532203	0.398839	0.902348						0.746134			0.727762	0.902413		0.82216		
242	0.823457		0.672654	0.717424	0.852523			0.811413		0.958903		0.265017	0.5397	0.723496		0.616151	0.595768	0.664218	0.520274	0.292225	0.185893	0.218901	0.52345	0.557702	0.576582	0.423875	0.89733						0.698767			0.715485	0.895521		0.799345		
243	0.795351		0.661248	0.689789	0.835699			0.764381	0.790993	0.958027		0.337104	0.506974	0.65375		0.50535	0.534062	0.556493	0.418161	0.287217	0.164927	0.195949	0.535882	0.555158	0.614933	0.442006	0.891231	0.852361	0.828322	0.844749			0.650362			0.703112	0.881936		0.771707		
244	0.748037		0.649073	0.663878	0.833591			0.704728	0.71603	0.957265		0.402953	0.488374	0.588216		0.40231	0.493227	0.502009	0.328005	0.273405	0.17834	0.160698	0.560583	0.561093	0.638554	0.476961	0.890052	0.82182	0.799783	0.808224			0.608399			0.69647	0.865251	0.770462	0.747595	0.819957	
245	0.701965	0.942488	0.655644	0.637939	0.836421			0.623269	0.701836	0.956842		0.452622	0.527732	0.534594		0.32399	0.475262	0.44403	0.238477	0.277997	0.179971	0.187377	0.592487	0.564635	0.66865	0.518632	0.884398	0.802753	0.787255	0.786293			0.586892	0.80451		0.696398	0.84268	0.769596	0.730667	0.791951	
246	0.664737	0.9405	0.637008	0.618822	0.8418			0.545252	0.644553	0.957567		0.487217	0.582004	0.513224		0.262704	0.471649	0.410537	0.182727	0.279565	0.18387	0.206836	0.597488	0.57364	0.660068	0.556914	0.877227	0.789515	0.778614	0.762542			0.578865	0.764546		0.689467	0.818131	0.749831	0.728288	0.770777	
247	0.64217	0.938443	0.635692	0.603587	0.843279			0.489872				0.512409	0.594865			0.234879	0.489663		0.140949	0.271494	0.199013	0.240178	0.611789		0.648352	0.59692		0.787786	0.779865	0.758139			0.574155	0.770958		0.680847	0.810381	0.725887	0.724849	0.744634	
248	0.637698	0.934297	0.657584	0.591994	0.851792			0.456996				0.565364	0.618709			0.239715	0.518584		0.120724	0.257102	0.206713	0.270372	0.625135	0.586764	0.639497	0.6269	0.880237	0.779836	0.773913	0.748267			0.579567	0.701898		0.675752	0.811302	0.668295	0.73606	0.730185	
249	0.627168	0.927574	0.652856	0.56482	0.858158			0.440557				0.557129	0.597936			0.275959	0.540063		0.1019	0.27617	0.236311	0.301952	0.622605	0.593349	0.628468	0.651276	0.874431	0.773017	0.768823	0.740875			0.577575	0.636107		0.66458	0.807401	0.668123	0.747497	0.699159	
250	0.638907	0.9197	0.646499	0.536068	0.859228			0.434236				0.553425	0.57313			0.324661	0.572667		0.084507	0.278458	0.254581	0.33082	0.617726	0.603579	0.62178	0.654945	0.87739	0.770733	0.765479	0.738912			0.570875	0.577958		0.65143	0.805254	0.627923	0.752997	0.70507	
251	0.646729	0.909572	0.645945	0.509937	0.859514			0.426032	0.572057	0.957799		0.55761	0.561355	0.499203		0.383086	0.564636	0.42566	0.070133	0.282269	0.287414	0.39497	0.600149	0.619429	0.625861	0.682437	0.876132	0.768169	0.762474	0.737437			0.576836	0.544301		0.661236	0.779319	0.659164	0.753605	0.722507	
252	0.654794	0.905367	0.63608	0.5157	0.857859			0.414887	0.460476	0.956193		0.552239	0.550882	0.500657		0.423747	0.599415	0.433686	0.058489	0.281783	0.338918	0.460531	0.586794	0.634603	0.631028	0.699779	0.877159	0.765721	0.760337	0.735788			0.625	0.483156		0.664625	0.739481	0.68536	0.74464	0.718657	0.947553
253	0.632314	0.892185	0.618389	0.510331	0.844879	0.842957	0.869323	0.381793	0.391673	0.951011		0.533372	0.55298	0.493094		0.43317	0.622353	0.404677	0.060565	0.306302	0.398643	0.522624	0.563584	0.634657	0.614468	0.68463	0.855494	0.746174	0.736271	0.71776	0.846756	0.850213	0.628291	0.395887	0.773744	0.63807	0.716771	0.6798	0.714154	0.734944	0.948775
254	0.639065	0.882904	0.605971	0.517141	0.812784	0.797747	0.849633	0.374498	0.348817	0.948611		0.544103	0.552811	0.458721		0.454552	0.64002	0.409141	0.072171	0.306625	0.45901	0.58723	0.554131	0.651968	0.595565	0.660911	0.81389	0.693349	0.678154	0.664148	0.771634	0.817527	0.565881	0.386868	0.705109	0.613379	0.696864	0.703854	0.642035	0.749971	0.950949
255	0.636744	0.890769	0.585151	0.485603	0.808005	0.774105	0.843344	0.363251	0.305472	0.947956		0.525273	0.556525	0.400272		0.448068	0.651927	0.396466	0.074897	0.301231	0.489454	0.639466	0.568042	0.673365	0.573622	0.622187	0.808509	0.695536	0.671977	0.659381	0.713504	0.813544	0.488143	0.417287	0.666407	0.586528	0.636777	0.7333	0.622561	0.763495	0.941762
256	0.645299	0.894474	0.566676	0.410202	0.805015	0.710437	0.810162	0.351113	0.224427	0.941647		0.522176	0.557572	0.399785		0.444738	0.672937	0.368165	0.072737	0.318391	0.534844	0.652257	0.553475	0.692954	0.577229	0.592883	0.804727	0.696741	0.669119	0.661337	0.694697	0.752891	0.405612	0.384435	0.582123	0.551444	0.638381	0.755373	0.615412	0.769908	0.931816
257	0.650906	0.901618	0.496913	0.398921	0.786287	0.622854	0.752493	0.335752	0.19471	0.941809		0.517413	0.567766	0.394638		0.470873	0.686699	0.352757	0.071542	0.306001	0.581834	0.705901	0.550986	0.679604	0.519847	0.572547	0.778958	0.673343	0.63974	0.633264	0.60648	0.700886	0.340182	0.422496	0.547428	0.511342	0.574209	0.768867	0.579677		0.916042
258	0.615489	0.905272	0.509849	0.397303	0.790687	0.492377	0.647762	0.329184	0.20644	0.934037		0.538128	0.580519	0.371682		0.524539	0.702651	0.360458	0.070809	0.334218	0.60202	0.731863	0.546221	0.724478	0.524769	0.589073	0.812091	0.690355	0.653344	0.650224	0.535324	0.607141	0.280847	0.385126	0.460727	0.473926	0.520028	0.776519	0.59982	0.772422	0.911147
259	0.546131	0.906792	0.540699	0.35506	0.765474	0.44973	0.592851	0.325982	0.182633	0.919811		0.54118	0.581822	0.383699		0.578488	0.696342	0.376727	0.069072	0.333216	0.538067	0.680564	0.569153	0.746791	0.53918	0.633663	0.797021	0.672334	0.635331	0.631762	0.452013	0.537684	0.247537	0.36614	0.398816	0.454822	0.56958	0.785206	0.574097	0.759664	0.896414
260	0.540743	0.905642	0.523383	0.363924	0.755276			0.332357	0.188605	0.926793		0.558846	0.556824	0.357385		0.616581	0.715876	0.383901	0.075248	0.346562	0.505925	0.638979	0.537492	0.777013	0.591718	0.657823	0.788028	0.659634	0.620011	0.616505	0.395363		0.262443	0.408521	0.460889		0.568245	0.795805	0.558291	0.749742	0.861714
261	0.545137	0.903602	0.497249	0.343169	0.777829	0.399374	0.56106	0.349915	0.198242	0.925097		0.568258	0.575678	0.347109		0.656522	0.72066	0.440957	0.089065	0.405459	0.493946	0.619837	0.540064	0.818643	0.608966	0.669401	0.826663	0.704096	0.66881	0.664914	0.352985	0.483781	0.275493	0.452946	0.461664	0.449789	0.613664	0.806954	0.591434	0.766784	0.877775
262	0.516265	0.902562	0.478358	0.329761	0.783819	0.437545	0.59293	0.35486	0.207148	0.933813		0.565962	0.607741	0.372043			0.742224	0.513648	0.101066	0.482729	0.478691	0.587808	0.534112	0.844916	0.61738	0.691112	0.820509	0.692814	0.65546	0.647901	0.338617	0.489416	0.316562	0.512178	0.522356	0.457068	0.634974	0.82075	0.608495	0.775851	0.883509
263	0.562478	0.902056	0.479635	0.384653	0.810037	0.494251	0.563392	0.373973	0.226191	0.942419		0.551653	0.628095	0.381703			0.761481	0.565919	0.120534	0.512986	0.442929	0.542429	0.578152	0.869376	0.576211	0.701323	0.8318	0.746651	0.713071	0.706396	0.365374	0.523934	0.36023	0.575596	0.583284	0.448155	0.61294	0.835428	0.638355	0.778853	0.893873
264	0.56886	0.899799	0.49633	0.439751	0.832488	0.523472	0.605048	0.41984	0.217418	0.944274		0.565528	0.675189	0.424466			0.776863	0.590564	0.149016	0.545067	0.423296	0.505607	0.554907	0.89317	0.610451	0.689575	0.848122	0.782547	0.759259	0.74942	0.353596	0.540841	0.396244	0.619122	0.613074	0.493798	0.637452	0.844708	0.64936	0.799717	0.903315
265	0.596029	0.898231	0.48203	0.520222	0.836854	0.586101	0.625557	0.46435	0.256526	0.951911		0.578446	0.702798	0.459121			0.799704	0.627442	0.167287	0.571428	0.422095	0.4669	0.569002	0.916714	0.637488	0.7124	0.846813	0.785746	0.76089	0.75139	0.400199	0.587686	0.443733	0.660007	0.638472	0.521022	0.659954	0.85065	0.654044	0.818567	0.904285
266	0.653363	0.895408	0.527531	0.573167	0.848879	0.628581	0.664931	0.491499	0.269302	0.955618		0.584224	0.723812	0.473166			0.817744	0.594191	0.178202	0.618455	0.381924	0.411604	0.609428	0.936897	0.64131	0.710273	0.848758	0.804744	0.778935	0.773429	0.440711	0.632141	0.483642	0.6916	0.675172	0.56757	0.655141	0.853492	0.671265	0.818601	0.900887
267	0.687126	0.892732		0.603541	0.855107			0.51649	0.284987			0.601744	0.753426	0.492323			0.820241	0.546065	0.234822	0.638979	0.353162					0.682539	0.852231	0.824431	0.808568	0.795845								0.856443	0.69054	0.82442	0.903468
268	0.730978			0.620993				0.535948				0.641548	0.772069	0.509298			0.842602	0.528594	0.275151	0.66663	0.324125					0.69644															
269													0.794282							0.705038	0.278253																				
270													0.812699							0.73768	0.249542																				
271													0.831258							0.766278	0.228944																				
272																				0.791033	0.213077																				
273																				0.810183	0.193986																				
274																				0.832531	0.195049																				
275																				0.850944	0.199608																				
276																				0.865478	0.222168																				
277																				0.878806	0.228365																				
278																				0.893652	0.255636																				
279																				0.905595	0.27669																				
280																				0.918079	0.269265																				
281																				0.927478	0.292173																				
282																				0.939427	0.309729																				
283																					0.312313																				
284																					0.306106																				
285																					0.318408																				
286																					0.342358																				
287																					0.331794																				
288																					0.351534																				
289																					0.378101																				
290																					0.377792																				
291																					0.376872																				
292																					0.373666																				
293																					0.357886																				
294																					0.33465																				
295																					0.337321																				
296																					0.332009																				
297																					0.326226																				
298																					0.341138																				
299																					0.378218																				
300																					0.42186																				
301																					0.441363																				
302																					0.457314																				
303																					0.489469																				
304																					0.522399																				
305																					0.538713																				
306																					0.559771																				
307																					0.578973																				
308																					0.574129																				
309																					0.577574																				
310																					0.580339																				
311																					0.584921																				
312																					0.595874																				
313																					0.61325																				
314																					0.626124																				
315																					0.621002																				
316																					0.631298																				
317																					0.642482																				
318																					0.652482																				
319																					0.652126																				
320																					0.639824																				
321																					0.640341																				
322																					0.63449																				
323																					0.655918																				
324																					0.684327																				
325																					0.696143																				
326																					0.707423																				
327																					0.691845																				
328																					0.714103																				
329																					0.730077																				
330																					0.751353																				
331																					0.75404																				
332																					0.762226																				
333																					0.773623																				
334																					0.779182																				
335																					0.771927																				
336																					0.76894																				
337																					0.763342																				
338																					0.757833																				
339																					0.742992																				
340																					0.716295																				
341																					0.711796																				
342																					0.73649																				
343																					0.710754																				
344																				0.949451	0.734763																				
345			0.541979																	0.957153	0.756321			0.950001	0.660816																
346			0.540558																	0.960751	0.764185		0.592155	0.958818	0.666039																
347			0.58283																	0.961198	0.770329		0.642589	0.963994	0.659193																
348			0.61985																	0.959352	0.785221		0.67445	0.968901	0.679655																
349			0.665178																	0.957793	0.799259		0.704314	0.973072	0.691903																
350			0.704025																	0.954951	0.806827		0.725784	0.976119	0.699354																
351			0.730952																	0.951198	0.820001		0.74587	0.978582	0.687724																
352			0.752809																	0.946327	0.824296		0.754158	0.981549	0.691446																
353			0.772028																	0.941492	0.831302		0.770716	0.98295	0.720219																
354			0.786952																	0.936627	0.818276		0.78142	0.98423	0.742518																
355			0.806962																	0.929285	0.820481		0.798384	0.984438	0.752517																
356			0.819449																	0.921278	0.811457		0.803439	0.984224	0.761132																
357			0.830487																	0.911015	0.804862		0.814909	0.984268	0.776198																
358			0.837227																	0.899465	0.805672		0.823287	0.984431	0.791602																
359			0.833063																	0.884078	0.805186		0.821882	0.984137	0.800012																
360			0.828388																	0.872851	0.791836		0.815072	0.984128	0.799554																
361			0.834267																	0.85588	0.784933		0.816094	0.984108	0.815672																
362			0.83494																	0.841709	0.773104		0.812747	0.983691	0.822525																
363			0.83434																	0.828512	0.76322		0.807666	0.983283	0.82831																
364			0.834104																	0.819045	0.756331		0.802128	0.983148	0.830901																
365			0.835542																	0.811971	0.754211		0.805399	0.982679	0.835154																
366			0.828825																	0.80202	0.748069		0.798469	0.981879	0.834188																
367			0.830651																	0.790709	0.753856		0.77219	0.981419	0.834768																
368			0.827336																	0.780661	0.75653		0.742635	0.980763	0.834336																
369			0.82619																	0.765054	0.758029		0.693183	0.980368	0.828836																
370			0.821117																	0.748358	0.761052		0.658265	0.97968	0.821651																
371			0.827042																	0.737859	0.759129		0.648396	0.979809	0.833023																
372			0.818201																	0.724383	0.761954		0.698181	0.979294	0.827823																
373			0.802586																	0.7147	0.781482		0.667153	0.979363	0.830823																
374			0.802571																	0.722158	0.804248		0.684413	0.97903	0.84885																
375			0.802295																	0.720251	0.812074		0.705285	0.97859	0.847429																
376			0.788062																	0.723468	0.821792		0.727456	0.978208	0.851964																
377			0.800817																	0.723444	0.830625		0.733508	0.978134	0.859431																
378			0.804584																	0.734616	0.83519		0.742341	0.978188	0.876329																
379			0.797386																	0.745377	0.839245		0.754954	0.978312	0.886842																
380			0.783863																	0.74395	0.848043		0.757061	0.978474	0.891506																
381			0.770376																	0.755969	0.859422		0.761595	0.978845	0.902506																
382			0.747101																	0.76209	0.864695		0.767951	0.979663	0.913505																
383			0.729425																	0.771597	0.872375		0.771852	0.980735	0.92041																
384			0.720501																	0.780387	0.885641		0.774048	0.981961	0.926871																
385			0.720667																	0.789596	0.899896		0.772643	0.983202	0.933611																
386			0.732752																	0.796953	0.912432		0.769626	0.984448	0.940367																
387			0.714776																	0.804843	0.924263		0.764938	0.985821	0.947108																
388			0.713993																	0.815537	0.934797		0.759073	0.987283	0.951512																
389			0.723287																	0.828707	0.946603		0.752388	0.9887	0.95623																
390			0.729754																	0.841846	0.956187		0.736253	0.990004	0.96166																
391			0.743998																	0.853983	0.965647		0.724165	0.991105	0.966477																
392			0.76937																	0.872113	0.973176		0.721399	0.99197	0.970241																
393			0.763798																	0.888943	0.978397		0.710124	0.99263	0.974433																
394			0.779066																	0.902308	0.980618		0.676219	0.99337	0.977949																
395			0.796754																	0.914911	0.98181		0.665327	0.994076	0.980824																
396			0.7544																	0.925868	0.983097		0.683428	0.994701	0.982756																
397			0.736856																	0.936037	0.984018		0.645578	0.995396	0.984815																
398			0.715916																	0.946835	0.984464		0.620168	0.996003	0.986554																
399			0.703924																	0.955204	0.984724		0.617143	0.996473	0.987663																
400			0.662169																	0.963097	0.985602		0.6641	0.996858	0.989424																
401			0.639742																	0.970731	0.984816		0.681058	0.9973	0.991714																
402																				0.974069	0.983091			0.997423	0.992642																
403																				0.978369	0.979427			0.997489	0.993563																
404																				0.981911	0.973744			0.997585	0.994449																
405																				0.985721	0.964699			0.997749	0.995323																
406																				0.990196	0.95629			0.997971	0.996468																
407																				0.993588	0.94655			0.998082	0.997381																
408																				0.995628	0.937504			0.998056	0.997815																
409			0.606205																	0.997297	0.927047			0.997856	0.998202																
410			0.581067																	0.998334	0.91471			0.997666	0.998811																
411			0.539261																	0.998975	0.90167			0.997214	0.999155																
412			0.509395																	0.999195	0.890512			0.996643	0.999233																
413			0.474408																	0.999259	0.877802		0.701451	0.996093	0.999195																
414			0.435745																	0.999273	0.868748		0.696556	0.995389	0.999146																
415			0.407579																	0.999241	0.860168		0.723882	0.994164	0.999028																
416			0.39307																	0.999229	0.85113		0.742381	0.991859	0.998866																
417			0.356985																	0.999209	0.839516		0.754998	0.988734	0.998666																
418			0.334051																	0.999153	0.825451		0.763816	0.983054	0.998348																
419			0.328735																	0.999053	0.811451		0.766832	0.975272	0.997965																
420			0.332657																	0.998924	0.794612		0.768811	0.967877	0.99728																
421			0.332912																	0.998566	0.774331		0.764359	0.953994	0.996721																
422			0.318786																	0.998142	0.754845		0.758507	0.936224	0.995586																
423																									0.99389																
424																									0.992529																
425																									0.991292																
426																									0.9898																
427																									0.987363																
428																									0.983851																
429																									0.980268																
430																									0.976117																
431																									0.971924																
432																									0.969034																
433																									0.966609																
434																				0.997657					0.964897																
435			0.306333																	0.997207	0.729584		0.748075	0.91843	0.96342																
436			0.294451																	0.996304	0.711888		0.742923	0.909164	0.961227																
437			0.284866																	0.995283	0.692016		0.754178	0.898112	0.958796																
438			0.283297																	0.994497	0.678162		0.746399	0.882033	0.955437																
439			0.261633																	0.993746	0.666684		0.761527	0.869101	0.951737																
440			0.251487																	0.99326	0.660874		0.766063	0.858537	0.945606																
441			0.256578																	0.992617	0.647059		0.761119	0.847145	0.938544																
442			0.246669																	0.991937	0.625745		0.76032	0.831739	0.930589																
443			0.233673																	0.9915	0.61496		0.765369	0.819305																	
444			0.252938																	0.991197	0.606657		0.761326	0.809079	0.919256																
445			0.289756																	0.990982	0.588812		0.760318	0.79478	0.907224																
446			0.314766																	0.990743	0.57351		0.775096	0.780496	0.896661																
447			0.341844																	0.990336	0.569609		0.785945	0.770806	0.878509																
448			0.379498																	0.989727	0.543568		0.799629	0.756152	0.859189																
449			0.433851																	0.989086	0.519943		0.812901	0.741029	0.842405																
450			0.49086																	0.988855	0.500085		0.822702	0.721234	0.840328																
451			0.557909																	0.988404	0.507012		0.830179	0.701162	0.81419																
452			0.61075																	0.988273	0.516302		0.842181	0.67908	0.783793																
453			0.625374																	0.988065	0.525977		0.853776	0.652193	0.775757																
454			0.635064																	0.988005	0.555286		0.860324	0.633427	0.761086																
455			0.65306																	0.987903	0.590756		0.865973	0.608835	0.744911																
456			0.659043																	0.987658	0.616381		0.867945	0.583625	0.720537																
457			0.656489																	0.987357	0.631095		0.87073	0.575114	0.717634																
458			0.652031																	0.986754	0.647426		0.869681	0.538711	0.705125																
459			0.636655																	0.985351	0.634568		0.865276	0.507367	0.694666																
460			0.619055																	0.983966	0.630043		0.862736	0.496593	0.710314																
461			0.608688																	0.981696	0.591818		0.851786	0.541997	0.729339																
462			0.622242																	0.979143	0.558577		0.853504	0.554476	0.737064																
463			0.639387																	0.977057	0.509508		0.85368	0.558003	0.738073																
464																				0.973325	0.475403		0.850872	0.587329	0.745985																
465																				0.969929	0.437062		0.853909		0.754307																
466																				0.962347	0.40925				0.758173																
467																				0.953613	0.384551				0.762825																
468																				0.949977					0.764624																
469																				0.948691					0.762201																
470																				0.943151					0.762283																
471																				0.935547					0.766589																
472																				0.929326					0.766994																
473																				0.926562					0.770483																
474																				0.923102					0.777097																
475																				0.918435					0.785689																
476																				0.911677					0.791696																
477																				0.90791					0.805271																
478																				0.905028	0.382395			0.609668	0.821281																
479																				0.902044	0.374943			0.639229	0.830812																
480			0.609014																	0.89985	0.371446		0.85618	0.633179	0.83645																
481			0.614189																	0.897074	0.396765		0.858445	0.625221	0.847468																
482			0.588606																	0.893784	0.415545		0.856941	0.62776	0.855408																
483			0.6318																	0.890551	0.42407		0.858196	0.646299	0.867244																
484			0.683792																	0.887684	0.4347		0.867093	0.658584	0.873556																
485			0.708628																	0.884851	0.451479		0.867152	0.680784	0.889737																
486			0.731811																	0.881653	0.452372		0.87018	0.687622	0.897927																
487			0.735295																	0.878773	0.436658		0.868177	0.699893	0.910249																
488			0.766482																	0.876529	0.43237		0.875891	0.722472	0.921261																
489			0.776305																	0.874621	0.4354		0.875691	0.742188	0.933548																
490			0.795582																	0.874017	0.442154		0.873856	0.761361	0.943426																
491			0.803163																	0.873823	0.460801		0.872445	0.783674	0.951189																
492			0.80395																	0.874259	0.474563		0.873635	0.800515	0.956625																
493			0.808172																	0.875169	0.494176		0.874437	0.807936	0.958327																
494																					0.507428																				
495																					0.512603																				
496																					0.527523																				
497																					0.527737																				
498																					0.553725																				
499																				0.872513	0.566225		0.873622	0.812729	0.962555																
500																				0.872926	0.574816		0.877973	0.820052	0.963616																
501																				0.877103	0.58934		0.88054	0.827941	0.964689																
502																				0.880552	0.598404		0.882177	0.835123	0.964875																
503			0.81263																	0.892694	0.623064		0.882421	0.849797	0.964346																
504			0.808871																	0.898545	0.648094		0.883294	0.857674	0.963765																
505			0.792811																	0.903685	0.673596		0.88353	0.863377	0.962319																
506			0.787249																	0.910068	0.705891		0.884996	0.861193	0.959612																
507			0.787658																	0.922642	0.739673		0.887376	0.864053																	
508			0.789463																	0.931707	0.762773		0.887164	0.85655	0.955456																
509			0.78579																	0.934859	0.779511		0.882781	0.831956	0.950035																
510			0.785505																	0.939471	0.804529		0.88422	0.811913	0.939913																
511			0.780727																	0.944615	0.823731		0.883543	0.802029	0.927335																
512			0.774418																	0.95073	0.839209		0.883034	0.794189	0.906074																
513			0.770878																	0.954107	0.850913		0.877584	0.754514	0.881272																
514			0.762883																	0.956093	0.858315		0.878864	0.7516	0.853122	0.692306															
515			0.755484																	0.957797	0.85677		0.882438	0.713249	0.836527	0.686853															
516			0.743409																	0.960158	0.863324		0.885526	0.691107	0.797914	0.677299															
517			0.734226																	0.96268	0.871734		0.884241	0.71331	0.767802	0.690479															
518			0.721997																	0.965496	0.877482		0.887749	0.717033	0.787384	0.681311															
519			0.715477																	0.968169	0.879266		0.884722	0.68142	0.799416	0.704916															
520			0.709225																	0.970463	0.882218		0.881148	0.660949	0.745839	0.712218															
521			0.700847																	0.97228	0.878399		0.880556	0.647586	0.740583	0.709504															
522			0.684786																	0.973637	0.873313		0.88147	0.646893	0.714843	0.715327															
523			0.67793																	0.974466	0.873594		0.881596	0.628455	0.701706	0.712111															
524			0.658431																	0.974124	0.873875		0.881347	0.622823	0.690463	0.703445															
525			0.641961																	0.973364	0.871996		0.878548	0.595546	0.679002	0.689246															
526			0.612746																	0.971251	0.868596		0.875916	0.561059	0.663791	0.688256															
527			0.608351																	0.96903	0.863799		0.864552	0.513112	0.641384	0.697649															
528			0.596002																	0.966417	0.858285		0.856546	0.479728		0.71456															
529			0.589111																	0.963482	0.848305		0.852761	0.473907		0.74943															
530			0.582139																	0.960947	0.833764		0.843257	0.481394		0.772903															
531			0.573172																	0.952633	0.815957		0.831624	0.462539		0.751466															
532			0.55883																	0.945392	0.795299		0.824473	0.471266		0.734179															
533			0.541045																	0.936579	0.775173		0.815118	0.46898	0.625341	0.725493															
534			0.522906																	0.93011	0.747406		0.802655	0.445656	0.606438	0.702447															
535			0.49408																	0.920878	0.720587		0.796522	0.448418	0.575987	0.685146															
536	0.76155		0.480851					0.550206					0.851718	0.523676						0.912864	0.685066		0.779892	0.450854	0.551522	0.668579															
537	0.777454		0.447015					0.564266	0.357763	0.957943			0.867831	0.535974					0.293434	0.905365	0.641148		0.757235	0.443006	0.529045	0.638209															
538	0.807206		0.409936					0.576349	0.426714	0.958473			0.885718	0.544713					0.30059	0.899501	0.599049		0.72361	0.427721	0.498556	0.624095															
539	0.825173		0.378712	0.62621				0.574742	0.50126	0.960284			0.899101	0.563945	0.668305		0.861414		0.318767	0.890013	0.555831		0.689542	0.401643	0.453375	0.594698															
540	0.843092		0.349661	0.628223	0.860449	0.670433	0.695567	0.593301	0.554153	0.962926		0.671433	0.909872	0.56939	0.670603		0.869201		0.302569	0.874787	0.535535		0.653992	0.365717	0.42525	0.594208	0.85742	0.840048	0.826514	0.813151	0.468703	0.657398	0.531988	0.71365	0.699763	0.606282			0.70431		0.90143
541	0.852432		0.319889	0.633535	0.863917	0.638688	0.709034	0.604824	0.600931	0.965184		0.696993	0.913565	0.579026	0.669701		0.875839		0.275039	0.867097	0.513989		0.63945	0.320818	0.397876	0.585325	0.852385	0.839665	0.827474	0.812035	0.494762	0.652493	0.570881	0.72932	0.711166	0.630985	0.64976		0.712931		0.900263
542	0.863558		0.296997	0.637423	0.867543	0.646381	0.741628	0.622313	0.632742	0.966982		0.720806	0.919952	0.579593	0.663109		0.895954		0.252613	0.855959	0.499425		0.593263	0.297678	0.37293	0.563193	0.845843	0.844945	0.841661	0.820542	0.530059	0.672313	0.60694	0.752159	0.734137	0.660941	0.655721		0.713808		0.902103
543	0.87223		0.267982	0.633328	0.874903	0.659754	0.752537	0.650802	0.643362	0.968229		0.749011	0.924474	0.581693	0.663776		0.909799		0.234574	0.841255	0.467494		0.574439	0.278853	0.322339	0.571387	0.852547	0.861176	0.855893	0.841993	0.552954	0.697379	0.635448	0.770443	0.751172	0.677991	0.642092		0.734345		0.905236
544	0.880204		0.254809	0.625401	0.881006	0.677781	0.765385	0.702867	0.656954	0.969442		0.772529	0.926861	0.592035	0.666281		0.915562		0.209655	0.81959	0.437764		0.563711	0.267231	0.305515	0.607824	0.855954	0.873175	0.873441	0.856943	0.560625	0.713178	0.662678	0.792029	0.772834	0.687919	0.679745		0.748754		0.904867
545	0.888889		0.245907	0.616063	0.892566	0.716696	0.775952	0.732217	0.682106	0.970565		0.792768	0.92643	0.604663	0.67306		0.918736		0.180357	0.8017	0.435987		0.527604	0.275596	0.290965	0.604289	0.868832	0.889054	0.884085	0.874916	0.570731	0.734958	0.685099	0.806314	0.785196	0.7035	0.701836		0.76745		0.900292
546	0.896541		0.2403	0.603549	0.898586	0.731683	0.782341	0.765288	0.693417			0.808642	0.92489	0.617442	0.677506	0.684655	0.925382		0.158055	0.78987	0.392415		0.509316	0.275948	0.263025	0.616786	0.871972	0.898713	0.892604	0.886462	0.567137	0.74641	0.695232	0.820346	0.797731	0.71033	0.712002		0.778742		0.895864
547	0.901369		0.224879	0.601695	0.902842	0.734241	0.776307	0.790275	0.701967			0.821419			0.67748	0.707672	0.935368		0.13027	0.77644	0.37307		0.46906	0.291314	0.252648	0.643316	0.876625	0.904919	0.898443	0.893253	0.550608	0.751755	0.697841	0.823849	0.803124	0.707906	0.713243		0.787672		0.886239
548	0.903535	0.891166	0.213635	0.594482	0.906331	0.732021	0.765656	0.823579	0.70859	0.971211		0.83711			0.686023	0.7248	0.942384		0.118942	0.769357	0.382034		0.434354	0.283089	0.233268	0.654327	0.879668	0.909772	0.902673	0.898551	0.537138	0.75425	0.698441	0.829336	0.80461	0.702765	0.715009		0.795474		0.880499
549	0.904977	0.889271	0.218143	0.573921	0.908747	0.739228	0.746924	0.848536			0.960945	0.85175	0.926507		0.69707	0.739058	0.94483		0.106778	0.760053	0.35778		0.433748	0.26289	0.239049	0.681912	0.881229	0.914022	0.906105	0.902896	0.556037	0.753683	0.700876	0.829787	0.808023	0.70169	0.724094		0.797736		0.871784
550	0.904134	0.889047	0.240423	0.558751	0.910501	0.742811	0.741852	0.867054	0.71375	0.971645	0.960207	0.860783	0.926658		0.695221	0.744743	0.945936		0.086955	0.748955	0.323392		0.403722	0.2753	0.252683	0.675085	0.882323	0.917167	0.907832	0.905969	0.523695	0.748645	0.694888	0.830781	0.800422	0.695305	0.735884		0.797294		0.863694
551	0.903676	0.887664	0.274453	0.553739	0.913046	0.746127	0.751142	0.88423	0.724165	0.97251	0.959742	0.871383	0.924831	0.632191	0.707585	0.756527	0.951439		0.076065	0.738395	0.286074		0.406038	0.295871	0.274366	0.719058	0.883399	0.921012	0.911505	0.909882	0.542061	0.75306	0.696656	0.8327	0.80196	0.706632	0.737367		0.803158		0.857162
552	0.904225	0.887615	0.298763	0.605313	0.91654	0.770417	0.757174	0.898689	0.741862	0.973976	0.95832	0.882893	0.926283	0.652708	0.715503	0.769831	0.954131	0.510547	0.077802	0.716039	0.294128		0.420952	0.326976	0.295423	0.735753	0.887181	0.925663	0.916674	0.914623	0.566955	0.765777	0.710275	0.859778	0.818011	0.720713	0.759065	0.853387	0.808879	0.831175	0.858681
553	0.905939	0.887714	0.328511	0.63474	0.915612	0.779023	0.764417	0.911801	0.758519	0.974875	0.956908	0.892913	0.925465	0.632086	0.703932	0.784031	0.952906	0.447522	0.083139	0.703094	0.28705		0.427405	0.334273	0.309212	0.740441	0.886009	0.929536	0.92176	0.919024	0.588213	0.773872	0.708063	0.871751	0.824302	0.721747	0.775873	0.85821	0.80363	0.839853	0.860537
554	0.904145	0.886995	0.375619	0.627419	0.906499	0.768491	0.740213	0.921986	0.769958	0.975112	0.952962	0.903191	0.923659	0.61017	0.67421	0.798309	0.948481	0.386569	0.089891	0.68244	0.265861		0.441121	0.364235	0.323231	0.75402	0.87909	0.932109	0.92573	0.921732	0.581716	0.770743	0.722766	0.871863	0.831511	0.722728	0.785572	0.86122	0.787969	0.848275	0.859519
555	0.905235	0.886711	0.41703	0.604172	0.900804	0.772922	0.745096		0.779636	0.975748	0.945149	0.915183	0.923672	0.592113	0.69407	0.812029	0.945308	0.334944	0.10648	0.676195	0.271623		0.438072	0.383927	0.334033	0.771827	0.873657	0.933168	0.927586	0.923073	0.596442	0.770035	0.724179	0.884075	0.838517	0.698831	0.792733	0.862992	0.775801	0.86111	0.852513
556	0.908909	0.885174	0.477016	0.657045	0.909548	0.790437	0.724147		0.796249	0.976598	0.945132	0.92604	0.926062	0.560849	0.712648	0.823358	0.947226	0.269483	0.13331	0.65985	0.270861		0.422026	0.395996	0.33281	0.782144	0.875684	0.937259	0.930268	0.927122	0.602319	0.771672	0.735382	0.881351	0.84578	0.700949	0.804475	0.872474	0.780352	0.866131	0.834684
557	0.90833	0.877932	0.531249	0.675798	0.905865	0.810698	0.720411		0.805369	0.977554	0.942728	0.936674	0.916973	0.570731	0.706356	0.824619	0.939908	0.225562	0.157624	0.652679	0.273068		0.410184	0.427488	0.327289	0.781	0.879418	0.940034	0.933361	0.928859	0.58301	0.774517	0.722974	0.891872	0.842426	0.690984	0.81008	0.872764	0.769958	0.876648	0.813217
558	0.898052	0.87402	0.53825	0.674464	0.911684	0.830382	0.714041	0.932414	0.805698	0.979871	0.944307	0.945296	0.916875	0.538487	0.700777	0.83306	0.932757	0.22399	0.199311	0.630093	0.282903		0.400299	0.445528	0.316307	0.77605	0.888792	0.944508	0.940083	0.935354	0.580594	0.784028	0.726722	0.886588	0.844059	0.696763	0.830659	0.867384	0.779364	0.872679	0.829177
559	0.911274	0.880267	0.506211	0.698217	0.906807	0.841832	0.680293	0.944182	0.826866	0.981811	0.942431	0.95243	0.923347	0.534282	0.719796	0.859521	0.938838	0.246147	0.234216	0.614999			0.365274			0.774112	0.887424	0.948001	0.941978	0.938859	0.563878	0.797719	0.76966	0.8887	0.851824	0.661838	0.840908	0.872845	0.774036	0.865133	0.824044
560			0.511914						0.824996			0.957515							0.262492	0.601683	0.280517		0.323018	0.45016	0.306886	0.797936															
561			0.461069						0.843589			0.959901							0.293657	0.581144	0.261		0.292284	0.459635	0.282161	0.805348															
562			0.418695						0.862867			0.962825							0.332565	0.567722	0.248089		0.247869	0.479238	0.285078	0.794772															
563			0.416054						0.887622			0.96588							0.343295	0.570805	0.243654		0.195366	0.476247	0.283773	0.794947															
564			0.401397						0.906839			0.970819							0.345345	0.565115	0.24359		0.166135	0.491583	0.297993	0.795363															
565	0.9159		0.372613	0.71739	0.90867	0.850315	0.69498	0.953187	0.919533	0.983671		0.974811	0.930333	0.585755	0.751962		0.935701	0.230175	0.34424	0.541916	0.234975		0.156465		0.295778	0.799203	0.881899	0.947399	0.944103	0.937109	0.576704	0.79767	0.7831	0.917745	0.855886	0.668898	0.866056	0.88863	0.785068	0.87125	0.803374
566	0.928631	0.888613	0.363155	0.695652	0.915871	0.867376	0.724705	0.960716	0.936801	0.98418	0.943773	0.977194	0.923439	0.589241	0.778202		0.925431	0.252901	0.3417	0.519238	0.239301		0.125949		0.293841	0.793689	0.895853	0.952799	0.94829	0.944843	0.57688	0.817323	0.788089	0.924055	0.846916	0.700585	0.867148	0.884582	0.813629	0.886921	0.829847
567	0.931571	0.888913	0.368568	0.71308	0.926659	0.875237	0.747447	0.967919	0.949692	0.986704	0.940823	0.978905	0.917532	0.57788	0.771604		0.923616	0.320515	0.325943	0.502808	0.245088		0.127358	0.506942	0.286957	0.797821	0.904059	0.951748	0.952242	0.94625	0.63341	0.82896	0.80573	0.932233	0.8702	0.718971	0.862017	0.887444	0.813206	0.874695	0.799389
568	0.937447	0.895784	0.350891	0.739894	0.92461	0.902148	0.800132	0.974305	0.962135	0.98804	0.943548	0.979957	0.919045	0.653097	0.812132	0.846904	0.928883	0.383641	0.331939	0.458945	0.242742		0.137177	0.504311	0.298527	0.788528	0.90252	0.947133	0.950533	0.94385	0.675958	0.861877	0.834029	0.921653	0.882297	0.785755	0.889053	0.907731	0.822811	0.869126	0.797971
569	0.941021	0.899666	0.347206	0.779664	0.932401	0.915544		0.981635	0.969066	0.989221	0.945946	0.979889	0.917125	0.70521	0.82958	0.836519	0.928897	0.42728	0.369499	0.445721	0.25014		0.147212	0.495417	0.317549	0.795416	0.916067	0.95864	0.96014	0.955471		0.881234	0.865061	0.929219	0.888812		0.897629	0.92219	0.853227	0.889187	0.835171
570	0.945264	0.905661	0.375776	0.803103	0.946122	0.929859		0.985595	0.972749	0.99079	0.945243	0.979604	0.916657	0.745107	0.850967	0.850776	0.924238	0.475504	0.384853	0.462193	0.285053		0.172474	0.510981	0.365894	0.809504	0.927688	0.966095	0.965364	0.963989		0.900431	0.896278	0.946376	0.911048		0.905354	0.929071	0.865323	0.901506	0.851176
571	0.949087	0.907254	0.391146	0.813264	0.953981	0.939428		0.987654	0.975314	0.99154	0.945032	0.978578	0.910495	0.760437	0.878225	0.867066	0.919118	0.49914	0.399706	0.459174	0.315012		0.214812	0.525978	0.421894	0.795799	0.936895	0.970547	0.970607	0.968164		0.912688	0.915823	0.949462	0.921944		0.915487	0.93662	0.890494	0.909276	0.862189
572	0.951888	0.911543	0.410252	0.822408	0.956501	0.946666		0.990663	0.977479	0.992196	0.947288	0.97617	0.904782	0.766962	0.892195	0.879663	0.918471	0.511487	0.428713	0.476794	0.343023		0.246616	0.545282	0.474311	0.800361	0.940023	0.972437	0.972816	0.970635		0.922135	0.926334	0.954693	0.927218		0.925786	0.943712	0.898578	0.916364	0.860776
573	0.954388	0.913487	0.450761	0.835027	0.958426	0.954647		0.991774	0.978583	0.992814	0.950404	0.974259	0.898863	0.770951	0.899161	0.890994	0.911229	0.532787	0.471857	0.512656	0.376044		0.261753	0.574478	0.524469	0.810877	0.943319	0.973106	0.974325	0.971953		0.93208	0.933329	0.955224	0.930475		0.935736	0.947066	0.90961	0.921311	0.86494
574	0.954771	0.915087	0.487307	0.841521	0.960656	0.961096	0.819166	0.993793	0.978417	0.99343	0.95062	0.973367	0.892467	0.769117	0.901637	0.899015	0.896064	0.516769	0.522131	0.544091	0.408056		0.285101	0.608086	0.569385	0.802097	0.944694	0.975362	0.976706	0.974684		0.939264	0.938865	0.954699	0.932867	0.821302	0.940917	0.952173	0.918222	0.92533	0.869633
575	0.954556	0.918003	0.505498	0.837149	0.961727	0.967336	0.847457	0.994818	0.978325	0.994178	0.950257	0.97261	0.884242	0.761042	0.903931	0.902493	0.886524	0.52166	0.548754	0.575381	0.407863		0.312756	0.610174	0.583407	0.806741	0.946309	0.97707	0.977046	0.976841		0.945355	0.942374	0.952209	0.934087	0.853856	0.946353	0.953334	0.922796	0.930253	0.871728
576	0.954343	0.920938	0.530543	0.838505		0.972306	0.864251	0.995404	0.977612	0.994624	0.949761	0.971658	0.874606	0.749527	0.905029	0.906221	0.880218	0.546728	0.568863	0.587135	0.420683		0.307556	0.625926	0.615573	0.810959	0.945118	0.978258	0.97736	0.9781		0.950324	0.944091	0.94879	0.932605	0.872827	0.952511	0.954634		0.930582	0.873667
577	0.954271	0.922083	0.54435	0.832035		0.975917	0.882626	0.995813	0.976171	0.995063	0.951847	0.969771	0.859132	0.713354	0.906376	0.910958	0.871345	0.517925	0.585257	0.586662	0.421774		0.307154	0.612296	0.597769	0.807551	0.944752	0.978825	0.977608	0.978792		0.953573	0.942739	0.944153	0.927428	0.882458	0.957548	0.954914		0.930665	0.874313
578	0.952588	0.923277	0.517397	0.825509		0.978491	0.895707	0.996122	0.975098	0.995261	0.951314	0.96835	0.844903	0.667917	0.907488	0.901525	0.866275	0.505298	0.606781	0.574333	0.41954		0.301169	0.606233	0.59011	0.800564	0.945772	0.979716	0.977866	0.979527		0.955982	0.940859	0.939792	0.922696	0.892899	0.960659	0.954397		0.928784	0.876044
579	0.950145	0.922397	0.49794	0.817341		0.980297		0.996145	0.973192	0.995261	0.948667	0.96537			0.902561	0.893068			0.608378	0.533591	0.409292		0.292183	0.584084	0.547141	0.782069	0.945963	0.979696	0.977763	0.97973		0.958158	0.93792	0.934012	0.916891	0.900926	0.962436	0.954837		0.925947	0.879021
580	0.947498	0.921959	0.498896	0.81325		0.982072	0.902468	0.99606	0.968504	0.995223	0.946199	0.962428			0.895409	0.881749			0.608562	0.513516	0.414876		0.251704	0.579446	0.529034	0.754312	0.945646	0.979831	0.977583	0.979381		0.959847	0.933013	0.927879	0.90979	0.907626	0.963389	0.952958		0.923304	0.879844
581	0.943667	0.921538		0.80793		0.982154	0.908229	0.996088	0.962456	0.995194	0.940993	0.958843			0.889685	0.869149			0.629035	0.493524				0.563057	0.507366	0.763341	0.945437	0.979932	0.976935	0.978042		0.959769		0.920382		0.913699	0.963261			0.917391	0.872579
582	0.938808			0.793243				0.996198	0.958291	0.995194										0.477526				0.552764	0.501028	0.747584	0.946543	0.979874	0.976556	0.977383											
583	0.933353			0.80144				0.996174	0.953902											0.445294				0.551261	0.509306	0.735626	0.945863	0.979629	0.975555	0.976511											
584	0.927018			0.798515				0.996104	0.95022											0.426485				0.552268	0.514162	0.716993	0.942367	0.978772	0.972912	0.974889											
585			0.481908	0.79893					0.946041											0.416767	0.43126		0.22668	0.554784	0.530495	0.711126	0.939092		0.969436												
586			0.470674	0.804129					0.937832											0.418738	0.423054		0.209548	0.538476	0.528607	0.710826	0.935873		0.966546												
587			0.46931	0.804694					0.92642											0.41503	0.45719		0.198154	0.544645	0.573475	0.699021	0.932901		0.962288												
588			0.466492	0.785802					0.911888											0.444094	0.472887		0.179712	0.554382	0.591122	0.704354															
589			0.436343	0.768063					0.896415											0.451011	0.470996		0.165763	0.58856	0.62981	0.716068															
590			0.466844	0.758376					0.880709											0.454877	0.510956		0.173408	0.603855	0.655056	0.728272															
591				0.746692					0.867674											0.489752																					
592				0.754829					0.852739											0.518491																					
593				0.737521					0.83704											0.517919																					
594				0.727015					0.823598											0.549541																					
595				0.732268					0.807978											0.555081																					
596																				0.54975																					
597																				0.57944																					
598			0.460815																	0.613424	0.536947		0.176419	0.623364	0.67251																
599			0.495633																	0.630004	0.581249		0.187307	0.640566																	
600			0.519024																	0.653343	0.623654		0.211744	0.642799	0.699634																
601			0.543152																	0.671856	0.641333		0.210812	0.645558	0.723009																
602			0.530654																	0.691499	0.642651		0.215006	0.648704	0.734905																
603			0.513692																	0.703332	0.667694		0.232629	0.65635	0.751641																
604			0.528644																	0.725164	0.689776		0.274507	0.66458	0.763596																
605			0.515973																	0.742595	0.702738		0.280666	0.696639	0.803543																
606			0.545915																	0.751463	0.737941		0.293094	0.695969	0.834125																
607			0.569515																	0.755603	0.769245		0.347655	0.711754	0.850196																
608			0.625572																	0.758817	0.811302		0.382595	0.751202	0.872773																
609																				0.763538					0.895697																
610																				0.772229					0.91809																
611																				0.781186					0.931641																
612																				0.788862					0.943878																
613																				0.79557					0.95497																
614																				0.784669					0.963661																
615																				0.807803					0.969154																
616				0.722497																0.822149					0.973805																
617				0.711508																0.854636					0.977027																
618				0.716151																0.859916					0.980112																
619			0.666917	0.701194																0.877533	0.849622		0.410232		0.981951																
620			0.698461	0.693435																0.878318	0.876235		0.467714	0.753845	0.984401	0.741663															
621			0.729623	0.682216																0.886502	0.898644		0.500832	0.786283	0.987767	0.747098															
622			0.75609	0.674999																0.895045	0.916186		0.522552	0.803557	0.989147	0.746577															
623			0.783989	0.669974																0.903855	0.928346		0.552944	0.816067	0.990693	0.755539															
624			0.809234	0.66163																0.909191	0.937398		0.587373	0.82695	0.991004	0.760683															
625			0.824046	0.663851																0.911051	0.941053		0.614469	0.83622	0.991955	0.751047															
626			0.832172	0.669179																0.915405	0.945748		0.640952	0.843592	0.99201	0.755588															
627			0.845978	0.676934																0.918171	0.949214		0.663765	0.849502	0.991869	0.756233															
628			0.85255	0.679044																0.921432	0.949611		0.669671	0.858431	0.991165	0.763214															
629			0.856622	0.675283					0.795388											0.928796	0.950992		0.68186	0.863958	0.9912	0.763507															
630			0.860699	0.663847					0.784421											0.934138	0.951554		0.694306	0.871489	0.991266	0.75361															
631	0.919452		0.865539	0.668739				0.996225	0.773684	0.994951										0.938622	0.950889		0.705489	0.884542	0.990205	0.759678	0.929911	0.977901	0.958058	0.973424											
632	0.912958		0.871091	0.660624				0.996202	0.762149	0.994589										0.94283	0.942701		0.724165	0.887774	0.989633	0.776788	0.928165	0.975781	0.954188	0.971796											
633	0.90441		0.877363	0.654809				0.99619	0.751416	0.993882		0.954522						0.498723		0.948017	0.94127		0.747899	0.897989	0.987841	0.779304	0.926907	0.972272	0.950266	0.97008											
634	0.894254		0.887904	0.638391				0.996177	0.743446	0.9926		0.949556						0.475255		0.954463	0.945286		0.763542	0.906194	0.986841	0.76005	0.925041	0.967682	0.94621	0.968325											
635	0.886662		0.891922	0.619497				0.996242	0.731364	0.991778		0.942831	0.831126	0.660975				0.451163		0.96074	0.934436		0.786268	0.922656	0.986986	0.768351	0.921971	0.961714	0.941242	0.966094											
636	0.882936		0.896559	0.601291	0.96161	0.982183	0.911394	0.996312	0.71967	0.99096		0.934297	0.810311	0.631588				0.449143		0.966277	0.932562		0.810296	0.932089	0.98655	0.766706	0.91932	0.95563	0.934247	0.962484	0.722289	0.960199		0.914144		0.917174	0.964362		0.92388		0.867779
637	0.881064		0.895774	0.575363	0.960666	0.981865	0.913798	0.996377	0.709718	0.990103		0.926356	0.781936	0.596399				0.424972		0.969865	0.932748		0.83526	0.935844	0.984422	0.776979	0.917683	0.947726	0.926572	0.959507	0.770844	0.960301		0.908471		0.922508	0.965902		0.920675		0.864779
638	0.874364	0.920587	0.902383	0.534942	0.959606	0.982048	0.912608	0.996402	0.702126	0.989252		0.916798	0.752407	0.58471	0.879694			0.40595	0.637972	0.971723	0.918752		0.846632	0.937768	0.983252	0.772163	0.915192	0.938902	0.917355	0.956625	0.811462	0.960547		0.900689		0.923078	0.966967		0.918618		0.865998
639	0.866817	0.923854	0.909644	0.517528	0.957994	0.982303	0.911964	0.996478	0.69056	0.98816		0.907401	0.71309	0.574424	0.860166	0.856513	0.851989	0.397183	0.643139	0.973524	0.907858		0.869737	0.937377	0.982642	0.78334	0.912828	0.925234	0.910566	0.954325	0.831196	0.961098		0.891969		0.922039	0.96698	0.950149	0.916274	0.911031	0.861559
640	0.861955	0.921724	0.907165	0.489527	0.95648	0.981801	0.910733	0.99651	0.685906	0.987163	0.936265	0.901436	0.687436	0.543017	0.84579	0.852132	0.832154	0.379992	0.640317	0.976876	0.89546		0.879428	0.940038	0.983	0.793054	0.909409	0.912331	0.904391	0.951274	0.847788	0.961036		0.88317		0.916981	0.967378	0.946608	0.913123	0.903245	0.858896
641	0.855946	0.920856	0.907361	0.501425	0.953507	0.980085	0.903504	0.996511	0.681661	0.986114	0.933093	0.897575	0.670403	0.511277	0.81994	0.835698	0.816091	0.352063	0.636873	0.978731	0.88796		0.885527	0.933266	0.980926	0.787121	0.904562	0.901629	0.898386	0.948929	0.856463	0.95809		0.873507		0.912194	0.966782	0.944762	0.908739	0.898534	0.857371
642	0.8534	0.922051	0.90616	0.487238	0.950685	0.978481	0.895085	0.996514	0.675473	0.98455	0.927753	0.889863	0.650441	0.515322	0.809181	0.819703	0.814256	0.343468	0.658815	0.979211	0.88092		0.901264	0.925906	0.97951	0.795156	0.901245	0.887066	0.890415	0.946526	0.852705	0.955506		0.863689		0.908302	0.965512	0.942842	0.90616	0.892037	0.856299
643	0.851194	0.921091	0.907562	0.488087	0.947577	0.976929	0.888934	0.996511	0.670613	0.982853	0.922715	0.886053	0.634433	0.493854	0.789614	0.804647	0.804109	0.348619	0.656288	0.97954	0.864378		0.911083	0.934056	0.978692	0.794907	0.898502	0.876572	0.881363	0.943837	0.85899	0.954472		0.851255		0.904723	0.963198	0.940691	0.902988	0.885761	0.853125
644	0.845077	0.919193	0.896225	0.517032		0.97466	0.881954	0.996571	0.672641	0.981111	0.913697	0.883657	0.621213	0.472536	0.760574	0.78552	0.785843	0.327655	0.713515	0.980824	0.852982		0.916713	0.934143	0.979628	0.791197	0.894641	0.860512		0.941314	0.867322	0.952119		0.836431		0.899407	0.959017	0.938831		0.878143	0.847956
645	0.840951	0.91652	0.90619	0.535138	0.944952	0.972201	0.87055	0.996646	0.666578	0.978257	0.907054	0.87983	0.598729	0.452975	0.727452	0.755358	0.776548	0.30173	0.724629	0.981897	0.861124		0.925436	0.936811	0.97903	0.78594	0.892848	0.847112	0.872749	0.937766	0.871262	0.951084		0.824498		0.892413	0.952906	0.936307	0.899341	0.87164	0.838616
646	0.836219	0.912219	0.910986	0.573373	0.942656	0.968291	0.855702	0.996712	0.656659	0.973978	0.897761	0.878121	0.563068	0.46733	0.693677	0.706803	0.751045	0.270923	0.754621	0.983574	0.858676		0.931468	0.943501	0.977806	0.778029	0.88995	0.836027	0.864388	0.934704	0.875805	0.948471		0.813518		0.879372	0.94677	0.93411	0.894586	0.863008	0.827412
647	0.830457	0.908374	0.908958	0.607064	0.938352			0.996806	0.642263	0.969577	0.886844	0.876122	0.565521	0.48988	0.697389	0.640072	0.732616	0.243534	0.769539	0.985094	0.846398		0.935869	0.947905	0.976734	0.787512	0.885249	0.816249	0.854084	0.930386								0.932495	0.887331	0.85325	0.825828
648	0.82173	0.902286	0.922677	0.623269	0.930669			0.996945	0.623016	0.965536	0.879592	0.872635	0.57685	0.509629	0.683524	0.579849	0.706437	0.237821	0.767055	0.986633	0.845283		0.937798	0.954625	0.976172	0.795849	0.879694	0.800478	0.844026	0.923686								0.930807	0.871941	0.843886	0.823963
649	0.813616	0.896458	0.931458	0.619396	0.919552			0.997122	0.605698	0.95958	0.863241	0.868462	0.551051	0.521153	0.643372	0.524792	0.669486	0.253446	0.765554	0.988152	0.846782		0.93766	0.961011	0.974789	0.795308	0.873073	0.789862	0.833596	0.918783								0.928796	0.85653	0.833211	0.818011
650	0.804627	0.890834	0.937151	0.626313	0.907396			0.997288	0.599575	0.954403	0.852627	0.866359	0.527822	0.536284	0.582336	0.447013	0.625229	0.255732	0.764656	0.988985	0.843549		0.935469	0.966394	0.973345	0.778401	0.869866	0.779751	0.819931	0.912428				0.799581				0.923295	0.843185	0.821256	0.809591
651	0.793831	0.879535	0.938765	0.650933	0.895698	0.963494	0.837387	0.997327	0.603153	0.944508	0.845039	0.86362	0.500352	0.554452	0.566325	0.407167	0.596083	0.256957	0.772225	0.989697	0.842061		0.9334	0.969083	0.973571	0.779438	0.860654	0.762733	0.800501	0.90502	0.868948	0.944299	0.925677	0.787738	0.900269	0.864991		0.91872	0.830006	0.809294	0.795949
652	0.787104	0.866724	0.944356	0.629056	0.882733	0.958727	0.816108	0.997446	0.611475	0.933472	0.837271	0.858169	0.500454	0.589907	0.547799	0.473018	0.597063	0.258823	0.772515	0.990492	0.840579		0.931021	0.968091	0.972893	0.780431	0.847262	0.738227	0.778086	0.891824	0.853281	0.939599	0.916651	0.773325	0.889706	0.84828		0.912765	0.826117	0.803807	0.778868
653	0.776302	0.856015	0.94643	0.616368	0.868319	0.953723	0.794236	0.997646	0.616214	0.921768	0.82818	0.85591	0.488447	0.596299	0.563487	0.448445	0.578617	0.250077	0.768486	0.991418	0.843689		0.929124	0.969151	0.971835	0.775888	0.830246	0.728069	0.757784	0.879286	0.833554	0.93475	0.908738	0.756037	0.875825	0.831828		0.907874	0.81442	0.795296	0.759688
654	0.759009	0.846499	0.948605	0.642609	0.84864	0.948996	0.781457	0.997815	0.633395	0.909668	0.825666	0.854673	0.462558	0.577354	0.565084	0.424862	0.548183	0.227101	0.778436	0.992377	0.846641		0.920631	0.969117	0.970669	0.764115	0.811784	0.716962	0.732865	0.861248	0.823351	0.930657	0.902867	0.739112	0.865806	0.819995	0.9396	0.902542	0.801402	0.785465	0.751449
655	0.745463	0.837744	0.94944	0.622137	0.835646	0.94188	0.773639	0.998109	0.646483		0.820632	0.853081			0.552756	0.416363	0.551719	0.213944	0.756746	0.992938	0.846682		0.912579	0.969169	0.971813	0.759636	0.806004	0.711307	0.710313	0.846087	0.829458	0.925584	0.894183	0.719746	0.85255	0.807124	0.931067	0.894549	0.793047	0.780374	0.734965
656	0.734823	0.831263	0.949537	0.571999		0.935508	0.7691	0.998332	0.66488		0.817338	0.853927			0.5422	0.363468	0.496629		0.744097	0.993404	0.845108		0.905862	0.967886	0.970474	0.756729	0.79635	0.709606	0.70233	0.840111	0.813045	0.919883	0.885953	0.707394	0.841887	0.800205	0.924143	0.893034	0.789531	0.766224	0.727551
657	0.70921	0.824226	0.950113	0.534499		0.928787	0.76949	0.99849	0.686698		0.813138	0.853664			0.525784	0.369299	0.500259		0.713569	0.993514	0.848113		0.893683	0.967239	0.969049	0.749224	0.797134	0.711409	0.7009	0.829095	0.789751	0.91611	0.873913	0.705774	0.826453	0.79941	0.912276	0.892036		0.764485	0.741675
658	0.692888	0.814647	0.950416	0.502802		0.923861	0.777147	0.998669	0.702428		0.809835	0.853496			0.524536	0.342891	0.47775		0.70443	0.993619	0.850046		0.888845	0.967595	0.967392	0.741453			0.702278		0.778855	0.913702	0.862055	0.711383	0.816232	0.799713	0.901965	0.891258		0.758871	0.760487
659	0.695901	0.81321	0.951063	0.459148	0.829437	0.919049	0.76458	0.998778	0.712655		0.806556	0.856176			0.526266	0.299592	0.476902		0.659329	0.993409	0.852753		0.868345	0.967204	0.964031	0.731905	0.802703	0.704761	0.713333	0.82261	0.750027	0.911134	0.849526	0.715097	0.807642	0.80369	0.893378	0.885964	0.783715	0.748164	0.774295
660	0.698945	0.807191	0.951405	0.418924	0.819962	0.915956	0.76192	0.9988	0.731037	0.898436	0.802377	0.859727			0.508372	0.262991	0.472259		0.593412	0.99292	0.860026		0.856021	0.964998	0.960411	0.725123	0.804951	0.701184	0.723404	0.812834	0.716919	0.909469	0.83534	0.721394	0.796539	0.798076	0.877204	0.882397	0.772183	0.742306	0.775688
661	0.701238	0.802512	0.951605	0.388784	0.80398	0.913329	0.748135	0.998728	0.73348	0.889337	0.798165	0.860437			0.509224	0.250785	0.443324		0.517401	0.992189	0.855728		0.857626	0.966742	0.956271	0.705849	0.799996	0.692979	0.713684	0.805434	0.688378	0.906199	0.819183	0.723452	0.786326	0.790749	0.866151	0.883312	0.757721		0.76728
662	0.715021	0.797456	0.95156	0.353745	0.792038	0.910196	0.720351	0.998705	0.777675	0.880469	0.794064	0.862391			0.537257	0.246055	0.441881	0.212375	0.447756	0.991759	0.854873		0.846365	0.967004	0.950614	0.685412	0.799509		0.741183	0.798127	0.682605	0.902178	0.807242	0.738007	0.779824	0.78928	0.845106	0.879438	0.744065	0.735362	0.786719
663	0.701868	0.795347	0.951264	0.336606	0.776872	0.905067	0.708529	0.998704	0.784357	0.870787	0.789345	0.863116			0.553647	0.244505	0.453393	0.198462	0.380696	0.991622	0.858719		0.838202	0.967159	0.949613	0.664139	0.792891		0.742921	0.79053	0.679255	0.89721	0.796465	0.726971	0.772518	0.780745	0.829984	0.876514	0.732566	0.726273	0.770967
664	0.683454	0.795101	0.951044	0.312784	0.759834	0.903321	0.712279	0.998661	0.791567	0.858187		0.866659			0.563615	0.248302	0.439117	0.181812	0.300569	0.991272	0.847723		0.841442	0.968452	0.943101	0.640144	0.789814		0.737815	0.787422	0.669667	0.896975	0.778994	0.715427	0.760965	0.787546	0.816308	0.875902	0.723947	0.714202	0.754908
665	0.680548	0.792861	0.95085	0.306594	0.750581	0.898224	0.705068	0.998607	0.783901	0.847759		0.87075	0.438804	0.581545	0.577302	0.261134	0.439274	0.19281	0.26421	0.990818	0.843463		0.83544	0.967301	0.947139	0.613817	0.787221		0.744376	0.787536	0.668047	0.889174	0.76182	0.703142	0.750737	0.769439	0.784164	0.876826	0.719072	0.704378	0.750402
666	0.666687	0.795407	0.950641	0.303018	0.740287	0.894696	0.675249	0.998535	0.775713	0.836306		0.875462	0.411517	0.56216	0.580444	0.252639	0.444643	0.18489	0.25328	0.989987	0.8388		0.834009	0.966535	0.941201	0.578275	0.779157		0.742745	0.789121	0.671299	0.884335	0.744993	0.697802	0.74151	0.763887	0.762997	0.876899	0.710113	0.701357	0.733364
667	0.660993	0.798018	0.951224	0.270521	0.729232			0.998467	0.792951	0.821227		0.883442	0.356183	0.531174	0.569753	0.246982	0.428039	0.182217	0.234286	0.989177				0.964287	0.933394	0.557441	0.78519		0.744421	0.779917							0.736211	0.876183	0.713013	0.71051	0.727296
668	0.639109	0.797718	0.95084	0.290567	0.726174			0.998318	0.773447	0.804417		0.89196	0.314879	0.48528	0.520694	0.241161	0.41423	0.198288	0.225775	0.989062				0.961902	0.933613	0.511483			0.7783	0.778154							0.730782	0.87997	0.710966	0.718742	0.727079
669			0.950436	0.302701																																					
670			0.950148	0.300109																																					
671			0.950774	0.329048																																					
672			0.950291	0.369886																																					
673			0.953874	0.4001																																					
674			0.959712	0.443519																																					
675			0.962779	0.464922																																					
676			0.968303	0.489047																																					
677			0.972289	0.538223																																					
678			0.97455	0.550509																																					
679			0.976472	0.597174																																					
680			0.977244	0.653646																																					
681			0.978165	0.680798																																					
682			0.978733	0.708624																																					
683			0.979012	0.709824																																					
684			0.979602	0.691241																																					
685			0.979376	0.691722																																					
686			0.979282	0.713751																																					
687			0.979394	0.729766																																					
688			0.979101	0.722697																0.988415																					
689			0.979401	0.702001																0.987929																					
690			0.978104	0.698956																0.986492				0.959782	0.922363																
691			0.977484	0.705361																0.985333				0.953635	0.915024																
692			0.976901	0.692292																0.983734				0.945613	0.899938																
693			0.974629	0.672533																0.982186				0.943129	0.899146																
694			0.974395	0.660042																0.980966				0.939017	0.885702																
695			0.973179	0.6299																0.978875				0.935371	0.881787																
696			0.971655	0.625892																0.976544				0.926695	0.86457																
697			0.969225	0.599231																0.974572				0.925151	0.857532	0.520791															
698			0.967178	0.594578																0.972546			0.836575	0.919242	0.852688	0.525785															
699			0.963461	0.586212																0.970187			0.838266	0.923991	0.856189	0.519704															
700			0.958728	0.597376																0.967782	0.827819		0.835947	0.929427	0.851225	0.522799															
701			0.953997	0.63531																0.964717	0.820404		0.836641	0.92479	0.845111	0.508702															
702			0.949256	0.632689																0.962626	0.820962		0.83968	0.92347	0.842891	0.526713															
703			0.944518	0.629802																0.959353	0.815583		0.839018	0.915165	0.837373	0.536352															
704	0.638769		0.939225	0.655516	0.720523			0.998081	0.756642	0.794477		0.900408	0.305274	0.451888				0.218589		0.956523	0.815582		0.839617	0.906923	0.834711	0.560876	0.780941		0.758428	0.783285							0.725532	0.883602	0.713734	0.733346	0.720987
705	0.62528		0.935214	0.673167	0.728137			0.997719	0.747664	0.785731		0.905584	0.254011	0.415087				0.225243		0.953655	0.825052		0.839825	0.89903	0.827183	0.581258	0.777211		0.781146	0.767621							0.725811		0.717305	0.747374	0.717716
706	0.616752		0.929437	0.672501	0.721641			0.997283	0.757184	0.770534		0.911954	0.236187	0.371934				0.265653		0.952381	0.836482		0.839051	0.888767	0.823036	0.582397	0.766054		0.768424	0.751389							0.715205		0.704217	0.762489	0.718398
707	0.61713		0.923855	0.676546	0.686118			0.996624	0.739911	0.759791		0.919376	0.223099	0.347083				0.314532		0.952398	0.840826		0.838475		0.817016	0.586224	0.775693		0.75937	0.76583			0.730712	0.690259	0.728091		0.708707		0.689915	0.774084	0.706318
708	0.616017	0.797757	0.91728	0.670846	0.655146			0.99592	0.725916	0.749285		0.926249	0.226204	0.357203				0.333679	0.228378	0.950831	0.855714		0.835849		0.807439	0.609863			0.724993				0.716348	0.682709	0.716112		0.703794		0.678464	0.784619	0.700449
709	0.605535	0.799116	0.912823	0.694334	0.644745	0.890884	0.66703	0.995246	0.735843	0.75346		0.929209	0.231783	0.347246				0.357229	0.241333	0.948875	0.862073		0.833873		0.802079	0.615917			0.734691		0.670721	0.882347	0.70493	0.71546	0.707589	0.75955	0.699186	0.885048	0.710236	0.792567	0.709302
710	0.611021	0.799556	0.905883	0.701404	0.659855	0.888636	0.655082	0.994036	0.738652	0.753681		0.934607	0.273226	0.36316		0.245016	0.397143	0.428398	0.243176	0.944506	0.865925		0.828137		0.789885	0.622963	0.776234		0.736702	0.759928	0.677417	0.879659	0.689748	0.690441	0.698272	0.759216	0.696899	0.888734	0.708267	0.796059	0.719611
711	0.615047	0.80026	0.89487	0.699287	0.626299	0.88517	0.632509	0.992943	0.734687	0.752004		0.939502	0.296795			0.272503	0.377265	0.473674	0.250654	0.937724	0.874325		0.820814	0.885406	0.782711	0.628303	0.772063		0.735328	0.746056	0.670432	0.87316	0.671298	0.674242	0.682384	0.755768	0.691464	0.892523	0.699631	0.799558	0.711775
712	0.60539	0.801993	0.886733	0.727637	0.616206	0.880602	0.61483	0.991671	0.736589	0.752361	0.782064	0.9446	0.317878	0.364387		0.28623	0.352889	0.497199	0.25032	0.931441	0.872394		0.815709	0.873166	0.75976	0.633696	0.740281		0.716816	0.726413	0.662273	0.866067	0.650067	0.641289	0.667167	0.746382	0.689522	0.895425	0.667973	0.809324	0.695415
713	0.584617	0.803613	0.868056	0.733409	0.612494	0.875482	0.605784	0.990838	0.721968	0.752818	0.783095	0.948677	0.350668	0.39175		0.300783	0.343169	0.498978	0.245564	0.920028	0.876425		0.802119	0.865994	0.736809	0.637868	0.717612		0.685485	0.70746	0.65281	0.855905	0.630213	0.628938	0.651333	0.744099	0.687539	0.897565	0.67194	0.817475	0.714784
714	0.59235	0.80577	0.864834	0.745948	0.618394	0.87111	0.598025	0.990259	0.702164	0.751444	0.782995	0.951283	0.374371	0.385676		0.323205	0.329484	0.537123	0.226981	0.912548	0.871896		0.793651	0.86569	0.739954	0.641591	0.707089	0.68721	0.691713	0.713673	0.642343	0.847675	0.605475	0.60477	0.635966	0.738826	0.69416	0.899636	0.690001	0.822061	0.728887
715	0.560792	0.808559	0.845657	0.763287	0.624246	0.865732	0.582094	0.98968	0.702304	0.743292	0.782869	0.953275	0.381602	0.398995		0.330644	0.310155	0.489741	0.219528	0.901623	0.870163		0.763981	0.851243	0.721109	0.646882	0.708872	0.676576	0.623769	0.711631	0.627382	0.839614	0.580796	0.598773	0.618925	0.729992	0.694446	0.899562	0.661343	0.825445	0.714023
716	0.501871	0.809621	0.828539	0.770881	0.606626	0.858384	0.572557	0.988793	0.69832	0.737449	0.78255	0.955431	0.391177	0.412673	0.472274	0.313527	0.295324	0.464586	0.208547	0.894548	0.871643		0.731209	0.844534	0.714239	0.673057	0.685331	0.652011	0.569649	0.686137	0.606382	0.827068	0.547073	0.570146	0.596699	0.726586	0.696095	0.89736	0.640408	0.831043	0.716013
717	0.451981	0.809936	0.841612	0.78363	0.562921	0.851848	0.554503	0.988104	0.693499	0.724118	0.783478	0.957083	0.400054	0.406503	0.454582	0.319693	0.266523	0.458765	0.187855	0.894815	0.869154		0.755186	0.844102	0.718858	0.699248	0.648281	0.623936	0.541331	0.668227	0.582644	0.814954	0.513597	0.564792	0.587447	0.715368	0.677125	0.895833	0.600898	0.829576	0.66446
718	0.388241	0.810209	0.815027	0.790039	0.474745	0.839727	0.504758	0.987379	0.678773	0.711853	0.783231	0.959562	0.391496	0.397852	0.436291	0.318115	0.245311	0.399305	0.174719	0.884551	0.865997		0.71969	0.839775	0.711042	0.727566	0.583072	0.577686	0.485216	0.613831	0.550813	0.79684	0.47569	0.525633	0.573475	0.683374	0.662576	0.895556	0.577475	0.830105	0.62466
719	0.345315	0.80945	0.822834	0.798154	0.417385	0.834084	0.464927	0.986393	0.668855	0.699911	0.776329	0.961208	0.382872	0.395925	0.39397	0.298471	0.21487	0.334542	0.162463	0.881939	0.864188		0.742102	0.836226	0.718584	0.752329	0.531554	0.522992	0.422678	0.573348	0.518533	0.787017	0.433595	0.482959	0.561014	0.661026	0.64595		0.542391	0.834508	0.606312
720	0.301581	0.81196	0.818941	0.804179	0.370125	0.840946	0.44398	0.985086	0.64304		0.764226	0.962778			0.340997	0.272945	0.202527	0.295228	0.148987	0.874981	0.859675		0.731828	0.820365	0.707303	0.766703	0.478295	0.482165	0.382726	0.533601	0.510063	0.791769	0.386001	0.450477	0.528642	0.659477	0.616748		0.503673	0.837496	0.58757
721	0.262438	0.814595	0.817573	0.804127	0.333556	0.839731	0.432156	0.983092	0.639394	0.679847	0.757417	0.963271	0.366042	0.382146	0.282485	0.256966	0.210182	0.253822	0.130088	0.87463	0.863423		0.711936	0.820063	0.7221	0.776453	0.439459	0.425073	0.369442	0.497304	0.50994	0.787272	0.345277	0.437801	0.516073	0.651696	0.577379		0.460152	0.843244	0.550863
722	0.277976	0.823136	0.81555	0.803822	0.310931	0.832018	0.398895	0.981355	0.641501	0.686688	0.745852	0.962549	0.324796	0.346072	0.226672	0.221587	0.176152	0.198467	0.131809	0.879726	0.857708		0.730432	0.815505	0.720521	0.780498	0.410326	0.410498	0.374068	0.495088	0.50878	0.777466	0.335997	0.420249	0.522907	0.628079	0.53241	0.881616	0.430649	0.845214	0.532686
723	0.273676	0.836277	0.805309	0.809214	0.31403	0.834753	0.40145	0.977396	0.654267	0.691675	0.738048	0.962769	0.314486	0.335199	0.182534	0.204173	0.179023	0.165754	0.163412	0.874303	0.845013		0.757105	0.825091	0.741641	0.772401	0.375761	0.425258	0.394081	0.496879	0.507322	0.785455	0.359232	0.424857	0.555153	0.650471	0.516473	0.890689	0.414399	0.85413	0.528157
724	0.275426	0.842757	0.807114	0.816053	0.330069	0.841764	0.4047	0.972435	0.654379	0.697864	0.724348	0.960002	0.297665	0.362931	0.159199	0.187664	0.203191	0.143963	0.18678	0.879542	0.841329		0.779421	0.828679	0.756957	0.790888	0.432188	0.402488	0.410041	0.513653	0.520231	0.794717	0.349938	0.430536	0.568663	0.655605	0.522744	0.901585	0.39194	0.85071	0.522754
725	0.307345	0.850152	0.804048	0.822481	0.323513	0.842163	0.380944	0.969748	0.657359	0.721033	0.713513	0.95715	0.280885	0.369979	0.138933	0.180234	0.184305	0.134461	0.234733	0.879044	0.835294		0.798174	0.838121	0.771583	0.799014	0.450677	0.435692	0.418486	0.526328	0.514502	0.788993	0.330381	0.428187	0.579508	0.637087	0.513252	0.899897	0.376876	0.839269	0.516293
726	0.332738	0.856442	0.803344	0.828562	0.347413	0.856319	0.428567	0.965273	0.658738	0.734445	0.709599	0.954661	0.311783	0.397941	0.151702	0.166778	0.171368	0.11903	0.306646	0.877335	0.841967		0.807226	0.841321	0.782685	0.814708	0.47691	0.443386	0.450275	0.530415	0.536892	0.816893	0.349771	0.452783	0.607454	0.674347	0.520289	0.894748	0.399367	0.824469	0.526543
727	0.325513	0.86549	0.806298	0.831088	0.355561	0.861671	0.429581	0.958003	0.673556	0.735983	0.733107	0.953068	0.302968	0.465362	0.177253	0.174462	0.157598	0.125633	0.352747	0.884063			0.827369			0.81529	0.483541	0.484249	0.462107	0.534309	0.563727	0.826095	0.364906	0.472959	0.631437	0.656451	0.530377	0.894307	0.407166	0.798594	0.538909
728	0.373342	0.872995	0.809336	0.841194	0.391616	0.86871	0.477246	0.953	0.678976	0.752185	0.762569	0.951928	0.300922	0.482153	0.186832	0.20667	0.183068	0.131887	0.351549	0.884249	0.832273		0.840749			0.820748	0.4991	0.496785	0.497571	0.532401	0.568391	0.835276	0.395561	0.497755	0.658375	0.690945	0.559244	0.903732	0.436535	0.825302	0.554781
729	0.418253	0.877825	0.808377	0.843051	0.456955	0.877091	0.516951	0.948773	0.695269	0.757349	0.761878	0.951089	0.369548	0.518311	0.190404	0.227419	0.200608	0.144136	0.359865	0.887179	0.818657		0.844733			0.815269	0.532317	0.499678	0.547282	0.541504	0.631462	0.842729	0.403267	0.525832	0.671949	0.716669	0.589286	0.915139	0.50057	0.852673	0.569571
730	0.438404	0.883826	0.811117	0.847391	0.492955	0.892321	0.559599	0.943141	0.720895	0.779229	0.777093	0.95057		0.547458	0.205926	0.257888	0.237583	0.15098	0.342631	0.88905	0.825117		0.854819	0.847935	0.795906	0.813603	0.555314	0.515438	0.576149	0.579545	0.669876	0.856845	0.402413	0.539467	0.696437	0.752538	0.594732	0.914334	0.539435	0.869799	0.589782
731	0.481767	0.885869	0.80778	0.841705	0.526858	0.903801	0.597265	0.937272	0.752323	0.792523	0.79942	0.949629			0.23164	0.296701	0.294303	0.17266	0.281524	0.891677	0.828939		0.851305	0.852419	0.807934	0.807915	0.620936	0.573966	0.608284	0.634597	0.697512	0.865126	0.467116	0.564921	0.729569	0.781501	0.612766	0.918298	0.586313	0.886725	0.613104
732	0.496776	0.887306	0.805913	0.8359	0.566914	0.91082	0.627597	0.932334	0.778313	0.799251	0.809929	0.949145		0.596842	0.240835	0.350405	0.358699	0.217002	0.234748	0.889296	0.83715		0.852934	0.859184	0.825343	0.804798	0.658781	0.616128	0.640711	0.662144	0.724138	0.872003	0.513221	0.59742	0.751367	0.795603	0.629299	0.92099	0.622293	0.912079	0.635477
733	0.547449	0.887188	0.806972	0.839725	0.611527	0.914995	0.665506	0.928826	0.804647	0.825467	0.820889	0.94791		0.651912	0.281277	0.410332	0.426829	0.266631	0.210734	0.888792	0.845309		0.854957	0.864181	0.835636	0.796486	0.683878	0.665419	0.671997	0.69027	0.750886	0.877054	0.564267	0.649082	0.768613	0.820984	0.676068	0.927822	0.66282	0.925881	0.658224
734	0.608286	0.887152	0.804128	0.842499	0.645634	0.921291	0.689426	0.920792	0.821002	0.845061	0.831525	0.94536		0.694227	0.303395	0.457483	0.495486	0.314712	0.173728	0.886248	0.851692		0.851378	0.865256	0.843195	0.79274	0.704952	0.688365	0.698311	0.710059	0.774799	0.88191	0.60437	0.682193	0.782595	0.838278	0.708756	0.933821	0.692213	0.934146	0.674719
735	0.648536	0.887293	0.800732	0.846941	0.673697	0.927149	0.711048		0.839785	0.867834	0.841057	0.941818		0.72282	0.335957	0.485533	0.558931	0.347584	0.125697	0.882639	0.850441		0.850272	0.868225	0.850722	0.775319	0.726842	0.714132	0.717288	0.7357	0.794889	0.887961	0.650576	0.722026	0.796856	0.851315	0.733741	0.937059	0.717255	0.939778	0.69333
736	0.680434	0.886996	0.798716	0.843586	0.699533	0.933255	0.738679		0.853086	0.883824	0.847951	0.937325		0.754509	0.367034	0.508034	0.576904	0.374911	0.107369	0.879779	0.846446		0.849505	0.870437	0.857338	0.754699	0.746404	0.744085	0.737456	0.760449	0.812351	0.894363	0.690892	0.753347	0.813779	0.861501	0.758306	0.939275	0.73553	0.943013	0.714011
737	0.710168	0.887767	0.798967	0.838158	0.715535	0.937893	0.750711		0.861472	0.898725	0.855151	0.932972		0.76667	0.398109	0.535198	0.601213	0.410961	0.087034	0.872379	0.839006		0.843495	0.868036	0.859595	0.747596	0.763118	0.755719	0.754753	0.771809	0.827478	0.89902	0.713644	0.766766	0.8252	0.868213	0.782756	0.940843	0.743754	0.945493	0.72946
738	0.726504	0.888507	0.786428	0.831877	0.726946	0.94049	0.74999		0.868395	0.91246	0.860704	0.926591		0.773061	0.426271	0.545587	0.61892	0.406728	0.063043	0.860328	0.835466		0.835468	0.86557	0.859595	0.726162	0.773018	0.768945	0.768756	0.77981	0.838484	0.902844	0.705398	0.787487	0.83669	0.873389	0.79462	0.943014	0.744689	0.947762	0.739253
739	0.74491	0.88543	0.776922	0.824532	0.745794	0.944112	0.764379			0.924987	0.864879	0.919189	0.440846	0.751401	0.460174	0.563779	0.639006	0.397441	0.058623	0.847685	0.828304		0.832606	0.86643	0.863243	0.731724	0.784087	0.776623	0.787067	0.785986	0.851369	0.906581	0.717596	0.789914	0.849276	0.878696	0.810322	0.945695	0.756317	0.950538	0.759707
740	0.763283	0.882688	0.76591	0.810926	0.760121	0.948969	0.767683		0.87447	0.935134	0.869015	0.912299	0.484513	0.744189	0.481518	0.579201	0.636627	0.396453	0.058278	0.825452	0.811238		0.823634	0.863626	0.858512	0.730318	0.791403	0.786176	0.805153	0.792888	0.863119	0.912236	0.722972	0.801377	0.858839	0.885019	0.825078	0.947655	0.769413	0.951468	0.777441
741	0.776333	0.879369	0.744603	0.793265	0.778912	0.953075	0.770608		0.882898	0.942848	0.87051	0.907061	0.530369	0.708129	0.492933	0.588086	0.650701	0.386117	0.052915	0.801398	0.793892	0.3758	0.814878	0.863311	0.85625	0.756364	0.806451	0.801153	0.823473	0.806787	0.873794	0.918226	0.724431	0.814467	0.867853	0.890567	0.836413	0.949752	0.786368	0.953704	0.791064
742	0.786755	0.867081	0.725315	0.781939	0.801243	0.958143	0.784112		0.88989	0.951692	0.874152	0.899335	0.5819	0.69089	0.498356	0.586487	0.646069	0.36252	0.055614	0.780002	0.771171	0.35092	0.805367	0.859378	0.856552	0.75689	0.820471	0.816953	0.843661	0.821146	0.883343	0.925915	0.736468	0.825351	0.88163	0.899943	0.850928	0.951168	0.804158	0.954642	0.807764
743	0.801256	0.86	0.689472	0.7649	0.819838	0.963886	0.799939		0.895351	0.959539	0.876964	0.890275	0.619047	0.658426	0.47557	0.592672	0.627136	0.343394	0.059505	0.745265	0.736423	0.301129	0.778162	0.840972	0.841172	0.778436	0.833486	0.831906	0.86226	0.835793	0.894317	0.934918	0.748244		0.894374	0.91059	0.862564	0.952351	0.811526	0.95495	0.822939
744	0.813047	0.840473	0.638659	0.745807	0.836609	0.970302	0.815596		0.898291	0.964665	0.879537	0.879466	0.636035	0.606317	0.452521	0.573244	0.660309	0.332902	0.074516	0.689489	0.702969	0.277623	0.753091	0.825162	0.841265	0.789956	0.847169	0.848985	0.878155	0.851101	0.902497	0.944654	0.759006		0.90643	0.920554	0.868283	0.95401	0.824935	0.954189	0.838137
745	0.828019	0.840155	0.574482	0.721378	0.854375	0.975857	0.834939		0.899475	0.968736	0.880955	0.868561	0.674252	0.532673	0.431391	0.569387	0.661982	0.318513	0.105145	0.593249	0.640455	0.255535	0.724303	0.831742	0.850765	0.788067	0.861682	0.86389	0.893644	0.865669	0.910437	0.953346	0.779794		0.919673	0.929566	0.875888	0.954632	0.837487	0.95377	0.851121
746	0.839242	0.844761	0.557455	0.685533	0.869732	0.979245	0.850352		0.901933	0.971504	0.88023	0.859878	0.685527	0.493345	0.387028	0.607107	0.629089	0.328364	0.162896	0.581325	0.60336	0.276548	0.725211	0.826723	0.836681	0.800695	0.871888	0.876464	0.908787	0.875588	0.919198	0.958452	0.80497		0.933156	0.936354	0.883976	0.954576	0.847679	0.951404	0.865616
747	0.850873	0.849402	0.528552	0.647814	0.883699			0.912188	0.907957	0.97358	0.880813	0.840286	0.710248	0.422286	0.359403	0.621783	0.598734	0.34873	0.221	0.530358	0.612661	0.319267	0.7185	0.808325	0.822223	0.812645	0.881248	0.882523	0.921659	0.882281							0.889315	0.953378	0.858775	0.946697	0.878015
748	0.858141	0.847127	0.522655	0.604643	0.898583			0.907421	0.911489	0.976023	0.881515	0.834073	0.711897	0.374109	0.34996	0.660556	0.552977	0.378884	0.297776	0.534798	0.604541	0.370604	0.707513	0.823632	0.847657	0.812685	0.889803	0.888986	0.934961	0.88702							0.896013	0.953896	0.870576	0.944539	0.890846
749	0.870153	0.84322	0.556127	0.570427	0.911601			0.901793	0.918681	0.977374	0.883414	0.826549	0.71193	0.379873	0.348966	0.69331		0.405536	0.393351	0.575162	0.609722	0.433491	0.719929	0.835096	0.881353	0.815321	0.898117	0.896762		0.892227							0.904325		0.882119		0.904842
750	0.883752	0.841604	0.568863	0.543228	0.922928			0.891742	0.920434	0.978377	0.885278	0.812071	0.716964	0.392498	0.348525	0.70503		0.438579	0.476804	0.596946	0.621373	0.474831	0.718334	0.829732	0.891138	0.810623	0.903802	0.906716		0.899899							0.910016		0.892584		0.916591
751	0.896081	0.837923	0.585183	0.542906	0.933772			0.872216	0.923474	0.979299		0.807908	0.735399	0.382675	0.339269	0.731602		0.436471	0.555989	0.61085	0.618343	0.49938	0.729932	0.834698	0.895231	0.821996	0.908828												0.900536		
752	0.900379	0.830194	0.587868	0.547987	0.942829			0.85521	0.920657	0.980276		0.80202	0.748027	0.385321	0.361545	0.759528		0.434023	0.633562	0.625222	0.609814	0.538539	0.727986	0.849388	0.90582	0.833405													0.909019		
753	0.902518	0.821817	0.579215	0.543615	0.952041			0.844218	0.920937	0.981454		0.81159	0.762849	0.411748	0.404716	0.789718		0.462149	0.693015	0.628723	0.590789	0.571422	0.720442	0.850946	0.906846	0.840692													0.919004		
754	0.903983	0.815525	0.56853	0.534674	0.961289			0.826222	0.922449	0.982514		0.811865	0.774791	0.431052	0.431409	0.797923		0.489095	0.696591	0.601043	0.569335	0.579923	0.709353	0.850237	0.909572	0.842521													0.931423		
755	0.909578	0.813132	0.555051	0.518464	0.969229	0.982156	0.864315	0.805055	0.926313	0.983194		0.819985	0.782429	0.441817	0.456515	0.812756	0.525967	0.503804	0.683942	0.597774	0.541133	0.58733	0.702466	0.844989	0.906161	0.845406	0.916231		0.943792		0.926517	0.964099				0.94146	0.915274	0.953455	0.943645	0.941494	0.925161
756	0.914744	0.80626	0.5279	0.496891	0.977553	0.985065	0.877395	0.775174	0.93142	0.983857		0.823733	0.782761	0.45116	0.489162	0.831516	0.471552	0.532176	0.684576	0.611567	0.503644	0.608612	0.681856	0.840852	0.903109	0.851131	0.925338	0.911827	0.949355	0.903915	0.932262	0.97032	0.821703	0.836003	0.944197	0.946818	0.919811	0.953016	0.956217	0.939806	0.934827
757	0.915799	0.80646	0.485918	0.474693	0.983995	0.987019	0.890678	0.733146	0.937574	0.984535		0.821102			0.515475	0.848914	0.439033		0.672332	0.576048	0.480981	0.61516	0.670624	0.834415	0.899541	0.856982	0.935355	0.915754	0.955274	0.903834	0.937568	0.975212	0.836111	0.844456	0.953214	0.951338	0.924785	0.953264	0.965569	0.93621	0.942073
758	0.91325	0.802663	0.450922	0.460027	0.98751	0.988016	0.899397	0.712742	0.94258	0.985357		0.816089			0.537408	0.871116	0.403925		0.631499	0.558841	0.447963	0.60254	0.655482	0.828949	0.890247	0.864672	0.943594	0.918259	0.961079	0.904193	0.94229	0.977748	0.851219	0.854335	0.960052	0.95386	0.930823	0.953693	0.971952	0.933117	0.949198
759	0.915038	0.798665	0.396496	0.44615	0.990074	0.989028	0.907096	0.69259	0.943866	0.985		0.806441			0.544481	0.875172	0.394192		0.652867	0.526913	0.410051	0.607292	0.638939	0.824448	0.885833	0.867797	0.952526	0.922278	0.967055	0.907346	0.94754	0.9808	0.863647	0.865597	0.965418	0.956415	0.937763	0.954234	0.976133	0.931409	0.957694
760	0.913657	0.795307	0.366765	0.444507	0.992548	0.990356	0.915661	0.677572	0.945467	0.98497		0.803254			0.554577	0.885825	0.348817		0.677299	0.48977	0.405809	0.59134	0.634085	0.817204	0.877201	0.869004	0.957312	0.928614	0.971957	0.911973	0.952618	0.984327	0.87315	0.876275	0.968826	0.960189	0.945513	0.953822	0.980337	0.927545	0.966437
761	0.913575	0.791805	0.329464	0.438098	0.994229	0.991401	0.925522	0.63155		0.985057		0.791955			0.549274	0.907361	0.32182		0.684862	0.438995	0.388867	0.573613	0.62841	0.810837	0.87061	0.872475	0.959924	0.935647	0.976439	0.916779	0.956569	0.986742	0.885111	0.887989	0.972127	0.963876	0.951261	0.954352	0.982809	0.927081	0.973401
762	0.912979	0.784642	0.312818	0.421186	0.995148	0.99198	0.932764	0.625901		0.984768		0.778562			0.52077	0.919629	0.295924		0.690947	0.41225			0.635883	0.796792	0.85357	0.877935	0.960881	0.939857	0.981261	0.918541	0.961228	0.988328	0.897779	0.901846	0.975036	0.96609	0.955155	0.956233	0.983691	0.929583	0.978712
763	0.910858	0.775879	0.335298	0.417309	0.995658	0.992714	0.940084	0.593825		0.984599		0.779273			0.472401	0.931919	0.285417		0.657307	0.379575			0.646475	0.78561	0.841085	0.875546	0.960872	0.939725	0.984665	0.917088	0.96616	0.990392	0.903391	0.911231	0.976013	0.969024	0.95846	0.958378	0.984504	0.930929	0.981939
764	0.908095	0.765288	0.336225	0.420923	0.995758	0.993484	0.947008	0.55684		0.983837		0.763116			0.439089	0.941448	0.341823		0.609374	0.335108	0.380995	0.561059	0.669575	0.78018	0.84373	0.874922	0.960553	0.940324	0.986549	0.913782	0.970936	0.992207	0.910244	0.921328	0.977973	0.971712	0.960272	0.962163	0.984212	0.936664	0.984625
765	0.907128	0.752586	0.34732	0.406851	0.995989	0.993969	0.9513	0.585022		0.983395		0.74637			0.416444	0.951279	0.342706		0.566108	0.298078	0.388521	0.570558	0.682857	0.768694	0.829926	0.874135	0.959099	0.940502	0.987099	0.909406	0.974442	0.993461	0.918459	0.93088	0.980805	0.973499	0.961422	0.964708	0.984161	0.938382	0.986228
766	0.906028	0.738142	0.35665	0.397105		0.994349	0.956664	0.588145		0.98225		0.724352			0.384259	0.955322	0.386409		0.539818	0.26393	0.395206	0.601109	0.682123	0.761886	0.831492	0.873037	0.958446	0.940497	0.987962	0.907888	0.977042	0.994293	0.924308	0.941238	0.982031	0.975662	0.962379	0.967017	0.984445	0.940138	0.987407
767	0.903882	0.7278	0.347586	0.399585	0.996065	0.99475	0.961268	0.567312		0.980831		0.688862			0.354434	0.95729	0.395987		0.521913	0.215488	0.393504	0.625488	0.687862	0.730405	0.822077	0.888298	0.956714	0.940617	0.988225	0.905993	0.979137	0.994996	0.929904	0.947996	0.982819	0.977691	0.962558	0.969476	0.984159	0.942487	0.988084
768	0.902589	0.709276	0.353001	0.385909	0.99597	0.995182	0.965143	0.547261		0.979962		0.648493			0.353865	0.958557	0.432431		0.514958	0.183991	0.375946	0.639921	0.697305	0.717106	0.817665	0.901529	0.952654	0.940645	0.987622	0.903908	0.981342	0.995686	0.931729	0.953306	0.982208	0.979196	0.961421	0.970914	0.983358	0.943563	0.987991
769	0.902063	0.690849	0.345842	0.368509	0.99559	0.995663	0.969276	0.548516	0.948362	0.979513		0.61668	0.787734	0.487395	0.331396	0.957948	0.461342	0.557907	0.514136	0.166299	0.372095	0.669778	0.70874	0.714939	0.815265	0.908006	0.947808	0.938793	0.986966	0.898942	0.982869	0.996323	0.934646	0.958439	0.982092	0.980874	0.960402	0.972645	0.980796	0.945308	0.988614
770	0.900898	0.685527	0.358011	0.3564	0.995235	0.996012	0.972282	0.556076	0.950076	0.979088		0.610777	0.784416	0.509343	0.331374	0.956825	0.472458	0.540893	0.533912	0.153042	0.367052	0.67713	0.716038	0.679406	0.797404	0.91748	0.943768	0.935871	0.986292	0.892537	0.983649	0.996816	0.937362	0.96244	0.981897	0.981876	0.960085	0.9735	0.976333	0.946218	0.989126
771	0.900538	0.67784	0.394997	0.3324	0.99438	0.996321	0.974507	0.543353	0.951358	0.978393		0.591308	0.772245	0.554728	0.343365	0.957373	0.479812	0.529729	0.502155	0.166266	0.345891	0.629024	0.731051	0.644977	0.799929	0.930009		0.933462	0.985662	0.886046	0.984337	0.997122	0.939409	0.964617	0.981417	0.982777	0.95911	0.974035	0.970918	0.946132	0.989014
772	0.900335	0.685796	0.415889	0.315843	0.993557	0.996356	0.97516	0.536776	0.952704	0.977393		0.520203	0.760853	0.563016	0.349198	0.958949	0.480925	0.518175	0.463163	0.174604	0.35316	0.637384	0.743704	0.646254	0.806191	0.938083		0.931588	0.985	0.884112	0.984609	0.997186	0.942099	0.966029	0.981259	0.982996	0.958305	0.974052	0.965614	0.946975	0.989097
773	0.898256	0.698702	0.451757	0.318766	0.992713	0.996453	0.975474	0.532502	0.953057	0.976897		0.478786	0.76828	0.56993	0.313608	0.961064	0.49099	0.502009	0.465084	0.197344	0.383998	0.63515	0.754432	0.669171	0.803764	0.943073	0.939582	0.928328	0.984323	0.876532	0.984943	0.997238	0.94246	0.967336	0.980506	0.983028	0.956925	0.973842	0.958956	0.946785	0.989011
774	0.895542	0.718873	0.490705	0.327251	0.991388	0.996431	0.975415	0.519315	0.953759	0.976906		0.477034	0.789621	0.58402	0.29364	0.961503	0.489317	0.510772	0.462779	0.251546	0.417667	0.662611	0.765867	0.693182	0.808929	0.947539	0.935078	0.923941	0.983672	0.869654	0.985225	0.99722	0.943008	0.968933	0.979955	0.982824	0.954514	0.973817	0.951737	0.946635	0.988874
775	0.897721	0.729432	0.514582	0.34659	0.989646	0.996377	0.975644	0.5082	0.954933	0.977069		0.493686	0.791166	0.59744		0.96006	0.476159	0.517183	0.406865	0.313674	0.458474	0.684932	0.778317	0.682351	0.812609	0.951158	0.931184	0.921946	0.982724	0.867059	0.985571	0.997211	0.943671	0.969488	0.979447	0.982792	0.952391	0.97385	0.944974	0.947582	0.988259
776	0.899031	0.737711	0.5378	0.373642	0.987992	0.996037	0.974816	0.498618	0.955388	0.976793		0.519547	0.799956	0.610921		0.957165	0.471201	0.505433	0.378602	0.360464	0.507966	0.696281	0.785937	0.696243	0.820153	0.955552	0.928808	0.920932	0.982374	0.867231	0.985738	0.99702	0.944144	0.970299	0.978935	0.982099	0.95086	0.975154	0.938487	0.946625	0.986952
777	0.901553	0.740509	0.564867	0.428078	0.986045	0.995589	0.974535	0.503453	0.956025	0.976721		0.560581	0.809388	0.619239		0.952057	0.468033	0.500012	0.370162	0.386976	0.529858	0.731625		0.720998	0.826321	0.959025	0.927007	0.917952	0.982436	0.861883	0.985929	0.996718	0.94428	0.970212	0.97844	0.981657	0.949414	0.975797	0.932266	0.946087	0.9846
778	0.903141	0.745739	0.575045	0.46352	0.984355			0.509496				0.581648				0.948756	0.468543		0.34275	0.40342	0.530434	0.71955		0.726748	0.827997	0.961746					0.986217		0.945231	0.969945	0.97832		0.948495	0.976245	0.925756	0.947714	0.982079
779			0.588776	0.477773	0.982836							0.590886				0.938258				0.394761	0.530399	0.713272		0.745513	0.833793	0.963861											0.94765		0.9176		0.9809
780				0.487919	0.981524							0.607755				0.934945				0.398835				0.752295	0.835013	0.965481													0.910314		
781				0.501767	0.979626							0.606106														0.967497													0.903503		
782				0.506453	0.977922							0.601987														0.970641													0.896095		
783				0.503931	0.976233							0.610989														0.972584													0.887561		
784				0.501605	0.974483							0.602454														0.97447													0.879232		
785				0.499298	0.973796							0.583191														0.979358											0.946933		0.871819		0.979718
786				0.469557	0.972579							0.570766														0.982164											0.945603		0.86521		0.977893
787				0.456861	0.971461							0.552141														0.984958							0.946429	0.969565	0.97837		0.944221		0.859515		0.97626
788				0.45397	0.970484							0.514112														0.986667							0.945922	0.968767	0.977886		0.943625		0.852957		0.973756
789				0.456664	0.969516							0.483207														0.988056							0.947225	0.967226	0.977904		0.942586		0.847549		0.971103
790				0.437573	0.968974							0.449533														0.989063							0.947609	0.965124	0.977742		0.941382		0.842818		0.968691
791				0.454524	0.96827							0.418297														0.989523							0.948381	0.963719	0.977502		0.939603		0.837364		0.965683
792				0.479289	0.967039							0.370181														0.989934							0.950203	0.960716	0.977545		0.938155		0.835462		0.963383
793				0.499009	0.966897							0.329484														0.990316							0.950758	0.959248	0.977871		0.937078		0.834524		0.959601
794				0.537363	0.966749							0.311181														0.990569			0.982208				0.952328	0.958158	0.978145		0.935973		0.833254		0.960015
795			0.603182	0.577199	0.966764							0.304268				0.92465				0.415058	0.550296	0.717763	0.793168	0.757313	0.837015	0.990954			0.981885				0.953516	0.954242	0.978934		0.934234		0.83294		0.957862
796	0.906529		0.620862	0.594007	0.966659			0.518593				0.313537				0.914676			0.298972	0.436544	0.541352	0.704892	0.805037	0.761796	0.838412	0.99137	0.923163	0.915307	0.981823	0.85966			0.955573	0.949141	0.979394		0.934513		0.832635		0.957759
797	0.908649		0.634012	0.608891	0.966088			0.520019	0.955249	0.975994	0.894578	0.312821	0.810573	0.596741	0.286059	0.904255	0.476158	0.458073	0.286839	0.456063	0.553299	0.707498	0.816567	0.752998	0.838152	0.991607	0.918297	0.911168	0.981625	0.85069	0.986627		0.956201	0.951601	0.979696		0.935143	0.979133	0.830409	0.953293	0.956057
798	0.910185	0.752819	0.643769	0.628658	0.966081			0.52993	0.956406	0.975432	0.902377	0.348023	0.835802	0.586932	0.288245	0.886485	0.490998	0.460509	0.300504	0.486411	0.567078	0.712156	0.827298	0.756155	0.841026	0.991945	0.911677	0.914171	0.981569	0.854228	0.986868		0.955398	0.949625	0.979983		0.937373	0.981119	0.82684	0.956603	0.955563
799	0.912001	0.758603	0.659973	0.630675	0.965483			0.545066	0.956771	0.974963	0.907135	0.420371	0.837691	0.562635	0.282787	0.871099	0.474545	0.439545	0.291357	0.507303	0.568859	0.715543	0.839528		0.841401	0.992202	0.909668	0.913918	0.981432	0.852974	0.986965		0.95633	0.9527	0.980446		0.937762	0.982737	0.820815	0.959736	0.956288
800	0.916676	0.768306	0.657246	0.632139	0.964396	0.995016	0.974077	0.565469	0.957517	0.973889	0.913079	0.466048	0.847841	0.53487	0.285111	0.855821	0.480618	0.411766	0.307002	0.528317	0.568781	0.709	0.846172		0.838438	0.992365	0.905497	0.910843	0.981995	0.849887	0.987333	0.996357	0.956668	0.951783	0.980572	0.980975	0.939888	0.98405	0.817634	0.962867	0.955171
801	0.919671	0.776986	0.664401	0.656439	0.963635	0.994053	0.973411	0.581075	0.95869	0.97352	0.919371	0.515492	0.858785	0.530177	0.273728	0.838498	0.457235	0.440977	0.318411	0.556696	0.574826	0.709031	0.853336		0.838998	0.992553	0.901178	0.914965	0.982307	0.852159	0.987716	0.995541	0.957123	0.95162	0.980639	0.979933	0.942972	0.985258	0.81495	0.96562	0.951825
802	0.922257	0.780178	0.67569	0.677558	0.962822	0.993366	0.972305	0.601336	0.960403	0.971746	0.928979	0.546517	0.852351	0.500394	0.292222	0.829301	0.461407	0.435245	0.327692	0.58238	0.617512	0.722056	0.860178	0.745748	0.839108	0.992732	0.903588	0.920618	0.982344	0.866246	0.987957	0.99498	0.961539	0.956773	0.981599	0.978666	0.944655	0.986384	0.808861	0.96932	0.950403
803	0.925588	0.787811	0.678053	0.686841	0.962735	0.992408	0.969111	0.611721	0.964968	0.970345	0.935074	0.584543	0.85892	0.49635	0.329739	0.798029	0.466166	0.454079	0.352709			0.743137	0.861658	0.751756	0.84172	0.992867	0.900631	0.923241	0.982731	0.86898	0.987801	0.994214	0.964058	0.962901	0.981478	0.976269	0.947355	0.98709	0.805952	0.971635	0.950639
804	0.930958	0.79686	0.69615	0.691686	0.963895	0.991298	0.969287	0.632207	0.969073	0.970689	0.939508	0.612828	0.852262	0.538278	0.341968	0.775277	0.442186	0.445654	0.394568		0.643907	0.765135	0.872401	0.756797	0.840895	0.992959	0.902081	0.927634	0.983097	0.873911	0.987568	0.993231	0.966516	0.965536	0.982159	0.975898	0.950023	0.987797	0.810458	0.973759	0.951884
805	0.940773	0.804678	0.731431	0.697875	0.965946	0.99062	0.967813	0.667282	0.972381	0.969997	0.944626	0.634308	0.845691	0.55138	0.364056	0.739559	0.459654	0.499838	0.438706		0.673839	0.777706	0.879931	0.756729	0.838324	0.992756	0.905928	0.932803	0.983529	0.880399	0.987619	0.992652	0.97038	0.968073	0.98288	0.974827	0.951848	0.988385		0.974582	0.952356
806	0.94677	0.81275	0.752554	0.70065	0.966676	0.989817	0.968587	0.685523	0.976519	0.970376	0.948933	0.648215	0.849745	0.554613	0.378769	0.712247	0.464214	0.517056	0.452136	0.597421	0.708431	0.802347	0.881343	0.751522	0.83937	0.992912	0.912155	0.936344	0.983913	0.887031	0.987085	0.992134	0.972418	0.967874	0.983293	0.974492	0.954687	0.988881	0.825261	0.976148	0.953287
807	0.952757	0.823849	0.786196	0.696216	0.970155	0.988924	0.971367	0.71068	0.980164	0.970215	0.953285	0.66477	0.854861	0.596877	0.394429	0.6727	0.526427	0.532095	0.484613	0.628583	0.738727	0.818753	0.882293	0.768806	0.839072	0.992333	0.919967	0.940497	0.984332	0.894822	0.98808	0.991492	0.975255	0.970597	0.984957	0.976093	0.956243	0.989529	0.842541	0.978924	0.955552
808	0.957594	0.836226	0.807166	0.682107	0.973445	0.988179	0.973484	0.72679	0.982836	0.970075	0.955703	0.667671	0.861428	0.650236	0.403541	0.632588	0.534256	0.56058	0.510583	0.658036	0.766548	0.836951	0.89076	0.772996	0.843698	0.992051	0.923041	0.944012	0.984978	0.899723	0.988451	0.99106	0.97643	0.971646	0.985536	0.976817	0.959387	0.989927	0.859153	0.980709	0.955953
809	0.961193	0.839714	0.827144	0.681225	0.976258	0.986867	0.975276	0.743118	0.985711	0.970271	0.95906	0.680453	0.867292	0.683074	0.408811	0.603155	0.573597	0.599403	0.532918	0.682245	0.789758	0.855055	0.894262	0.783442	0.856439	0.991786	0.925702	0.946495	0.985494	0.903597	0.988764	0.990256	0.977791	0.972467	0.986619	0.977842	0.962199	0.990178	0.869653	0.982586	0.955931
810	0.965335	0.849078	0.846346	0.678366	0.978095	0.985641	0.977126	0.765927	0.98756	0.970002	0.960817	0.686406	0.875105	0.720865	0.411554	0.596992	0.627533	0.605066	0.562593	0.710001	0.813841	0.868219	0.902417	0.790077	0.872871	0.991094	0.928149	0.949238	0.986033	0.907908	0.989347	0.989622	0.979032	0.973758	0.987327	0.978897	0.96567	0.99043	0.878624	0.984395	0.956728
811	0.969538	0.852277	0.865187	0.685708	0.979261	0.984901	0.978845	0.784038	0.989534	0.970226	0.961484	0.678908	0.878276	0.747827	0.41633	0.553295	0.670613	0.626443	0.586681	0.73587	0.834637	0.884206	0.905795	0.805693	0.880197	0.991103	0.930234	0.951205	0.98659	0.911216	0.989784	0.988935	0.97997	0.974289	0.988048	0.979728	0.968883	0.990691	0.885506	0.985923	0.957437
812	0.973087	0.856813	0.879192	0.683859	0.98072	0.983803	0.980292	0.803036	0.990548	0.970677	0.961206	0.677482	0.885412	0.770698	0.435859	0.542553	0.706933	0.641295	0.615058	0.758844	0.851913	0.896903	0.910487	0.81624	0.88827	0.989989	0.932045	0.953371	0.987055	0.91516	0.990073	0.988225	0.980934	0.97535	0.988636	0.98088	0.971695	0.991121	0.892417	0.987106	0.959004
813	0.975973	0.860102	0.893222	0.704977	0.982162	0.982669	0.980944	0.821904	0.991031	0.971103	0.9617	0.682893	0.888678		0.471915	0.545443	0.736254	0.65628	0.631872	0.788261	0.869574	0.910971	0.91436	0.825424	0.893355	0.988881	0.933726	0.955678	0.987588	0.920617	0.990395	0.98742	0.98182	0.976291	0.989018	0.981471	0.974564	0.991366	0.898149	0.98763	0.961839
814	0.978154	0.867758	0.909284	0.696207	0.98361	0.980941	0.980969	0.843411			0.961386	0.678144	0.890619		0.49398	0.52738	0.756038		0.643031	0.812428	0.887951	0.925066	0.921627	0.836533	0.907086	0.987072	0.936109	0.95745	0.988281	0.925477	0.990541	0.986424	0.98235	0.977351	0.989447	0.981508	0.977047	0.99154	0.903517	0.988452	0.964612
815	0.980211	0.866044	0.922227	0.682588	0.984696	0.979178	0.980948	0.865799			0.962494	0.686982	0.891371		0.536777	0.513549	0.776051		0.65467	0.842868	0.9076	0.938253	0.926413	0.845053	0.917548	0.985508	0.938575	0.959198	0.989435	0.929245	0.990603	0.985264	0.982916	0.978175	0.989738	0.981616	0.979639	0.99179	0.911817	0.98875	0.966136
816	0.982246	0.868802	0.933189	0.703807	0.985767	0.977431	0.98089	0.887633	0.991638	0.97174	0.964285	0.700582	0.891529		0.561804	0.479953	0.794899		0.673618	0.87008	0.924106	0.950551	0.924337	0.854903	0.92268	0.984296	0.941248	0.960919	0.990519	0.932835	0.990627	0.984004		0.979085		0.981713	0.981595		0.919547	0.988611	0.967326
817	0.984042	0.870852	0.942464	0.720074	0.98702	0.975014	0.980723	0.905805	0.991976	0.971785	0.964944	0.716056	0.891315		0.575771	0.457119	0.810686		0.687349	0.896164	0.938767	0.960806	0.923941	0.866981	0.928632	0.982317	0.943424	0.962678	0.991395	0.936256	0.990521	0.981978	0.983459	0.980024	0.990275	0.981786	0.983593		0.926038	0.988087	0.969157
818	0.985845	0.870925	0.955481	0.743804	0.988273	0.972283	0.980522	0.923889	0.992323	0.972223	0.965732	0.728001	0.889652	0.789879	0.588624	0.424302	0.827729		0.693655	0.9194	0.955308	0.96994	0.929719	0.882047	0.93644	0.980129	0.945803	0.964968	0.992205	0.939748	0.990165	0.97998	0.983821	0.981337	0.990562	0.982043	0.985635		0.933216	0.987353	0.970661
819	0.987074	0.871182	0.964513	0.761413	0.989604	0.969287	0.980117	0.938501	0.99233	0.973182	0.966821	0.740234	0.882632	0.804754	0.602702	0.444219	0.837532	0.677068	0.703423	0.940324	0.965566	0.97661	0.931059	0.898989	0.943759	0.977825	0.94971	0.96785	0.992855	0.943923	0.989617	0.97745	0.983909	0.982533	0.990617	0.98187	0.987043		0.939386	0.986259	0.972623
820	0.988794	0.875311	0.970509	0.764428	0.990542	0.966014	0.979789	0.9516	0.992241	0.973527	0.966782	0.761903	0.869362	0.81809	0.608027	0.44796	0.844953	0.68661	0.701696	0.959496	0.973942	0.983203	0.930779	0.911542	0.948867	0.975639	0.954241	0.970467	0.993427	0.948078	0.989419	0.975211	0.984153	0.983727	0.99028	0.98192	0.988467	0.992271	0.945264	0.985592	0.97409
821	0.991472	0.874888	0.977455	0.775206	0.991344	0.963187	0.979581	0.964814		0.973471	0.966167	0.794165	0.856236	0.831157	0.619493		0.851615	0.702887	0.703462	0.972854	0.980187	0.986875	0.934004	0.924017	0.953502	0.973453	0.958582	0.973332	0.994097	0.952162	0.989335	0.973643	0.984523	0.985258	0.989721	0.982051	0.990039	0.992729	0.950548	0.984632	0.975223
822	0.993435	0.874141	0.981542	0.781228	0.991972	0.960645	0.979281			0.973035	0.965484	0.815524	0.845246	0.841422	0.632206		0.858849	0.714718	0.727684	0.982202	0.984285	0.989263	0.939366	0.931152	0.956901	0.97164	0.962424	0.976269	0.994684	0.956588	0.989377	0.972113	0.984368	0.98678	0.989029	0.982186	0.991626	0.992806	0.954515	0.983743	0.975957
823	0.994524	0.87218	0.984399	0.791491	0.992523	0.958872	0.978945			0.973296	0.965239	0.833588	0.83847	0.850289	0.646117		0.864214	0.729381	0.748249	0.987838	0.986791	0.990807	0.940776	0.935234	0.959517	0.969606	0.965645	0.979688	0.995127	0.960806	0.989272	0.971004	0.983541	0.987773	0.988241	0.982274	0.99309	0.99286	0.958501	0.982578	0.976559
824	0.995227	0.873252	0.987482	0.788056	0.992898	0.956981	0.978568		0.992322	0.973871	0.964569	0.850055	0.826177	0.857172	0.669582		0.869884	0.739998	0.770261	0.991211	0.988948	0.992167	0.94233	0.939833	0.961499	0.966948	0.968749	0.982492		0.964651	0.989041	0.969822	0.982353	0.988475	0.987173	0.982259	0.994128	0.993028		0.981816	0.97659
825	0.995741	0.8713	0.988874	0.783739	0.993205	0.954769	0.977854		0.992432	0.973871	0.962679	0.862801	0.815971	0.860425	0.682362		0.874902	0.749532	0.792974	0.99331	0.990377	0.992897	0.943446	0.942246	0.963011	0.964166	0.971904	0.984695		0.96737	0.988802	0.968257	0.981561	0.989308	0.986645	0.981998	0.994957	0.993012		0.980371	0.976824
826	0.996146	0.871501	0.991369	0.784761	0.993522	0.95144	0.976478		0.992655	0.973505	0.962125	0.87819	0.807091	0.862042	0.701587			0.753443	0.807523	0.994916	0.991578	0.993966	0.944552	0.945277	0.965021	0.960725	0.974865	0.986902		0.969792	0.988135	0.965837	0.980066	0.989895	0.985748	0.981286	0.99583	0.992964		0.978679	0.976965
827	0.996388	0.873872	0.992631	0.771508	0.993597	0.94797	0.974137		0.992677	0.973276	0.96118	0.888229	0.800283	0.862639	0.712463			0.758184	0.819784	0.995765	0.993043	0.994841	0.945391	0.947372	0.966356	0.956643	0.977792	0.988737		0.971951	0.986762	0.963002	0.977589	0.990324	0.984892	0.980142	0.996531	0.992628		0.97657	0.977246
828	0.996746	0.87565	0.993548	0.764026	0.993743	0.943504	0.970276		0.99281	0.973032	0.960255	0.899533	0.79072	0.8644	0.732132			0.765732	0.829265	0.995955	0.994294	0.995509	0.946164	0.950541	0.966744	0.95208	0.980494	0.990373		0.973777	0.985085	0.959381	0.975054	0.990713		0.978337	0.99712	0.992095		0.972992	0.976944
829	0.997094		0.994553	0.733118	0.993773							0.912335			0.7439				0.842153	0.995969	0.995088	0.995948	0.947379	0.955142	0.967441	0.943165	0.98297	0.991873		0.975464			0.971819				0.997584			0.9681	
830	0.997362		0.995203	0.703128	0.993814							0.920253							0.853752	0.995752	0.995382	0.996175	0.947885	0.960489	0.968743	0.93384	0.98612	0.993118		0.977312			0.966646				0.997846				
831	0.99753		0.995721	0.687753	0.99399							0.92688							0.861023	0.995283	0.995622	0.996465	0.949118	0.96597	0.97049	0.918406	0.987904	0.994031		0.979038			0.961841				0.998094				
832	0.997804		0.99637	0.712556	0.994555							0.929771							0.86782	0.994858			0.9502	0.973476	0.972289	0.897817	0.989861	0.99503		0.980935			0.957981				0.998295				
833	0.998057			0.71279	0.994996														0.875723						0.975249	0.877676	0.991495	0.996039		0.98283			0.954758				0.998542				
834	0.998244			0.7187	0.995178														0.881672						0.979502	0.848554	0.992664	0.996694		0.984272			0.950386				0.998729				
835				0.715796	0.995088																									0.985639			0.94642				0.998876				
836				0.689739	0.994891																									0.986803			0.942477				0.998952				
837				0.709628	0.994823																									0.988323			0.935981				0.999022				
838				0.717729	0.994585																									0.989967			0.933384				0.999128				
839				0.728183	0.994327																									0.991529			0.925925				0.999177				
840				0.743492	0.994113																									0.992682			0.920637				0.999208				
841				0.748671	0.993937																									0.993652			0.913517				0.999226				
842				0.753308	0.993908																									0.994701			0.908642				0.99921				
843				0.7626	0.993827																									0.995533			0.905692				0.999211				
844				0.763907	0.993773																									0.996321			0.902844				0.999201				
845				0.765193	0.993679																									0.996866			0.898653				0.999192				
846				0.748793	0.993582																									0.997316			0.89464				0.99916				
847				0.757781	0.993496																																				
848				0.757188	0.993414																																				
849				0.747726	0.99334																																				
850				0.731647	0.993279																																				
851				0.723335	0.99329																																				
852				0.716942	0.993335																						0.993784	0.99722	0.995597	0.99763									0.958958		
853	0.998321			0.706687	0.993334																						0.994831	0.997751	0.996115	0.997924									0.959218		
854	0.998355			0.704165	0.993337																						0.996044	0.998282	0.996526	0.998159									0.959445		
855	0.998414			0.703703	0.993307																						0.997132	0.998876	0.996843	0.998373									0.960016		
856	0.998508			0.685414	0.993276																						0.997953	0.999171	0.99715	0.998574			0.888145				0.999125		0.960642		
857	0.998536			0.654137	0.993278																						0.998449	0.999389	0.997469	0.998818			0.881738				0.999096		0.961699		
858	0.998504			0.611658	0.993246																						0.998758	0.999529	0.997828	0.999046			0.874972				0.999044		0.962208		
859	0.998386			0.610949	0.993313																						0.999044	0.999641	0.998027	0.999223			0.867878				0.998965		0.96297		
860	0.998288			0.595818	0.993398																					0.826756	0.999203	0.999702	0.998264	0.999376			0.860145				0.998834		0.963963		
861	0.99811			0.604558	0.993517																					0.803724	0.999371	0.999758	0.998508	0.999527			0.857825				0.998582		0.964067		
862	0.997908			0.653192	0.99365																					0.786722	0.999465	0.999792	0.998686	0.999688			0.854205				0.998071		0.963526		
863	0.997718			0.676167	0.993821																					0.776149	0.999557	0.999816	0.998832	0.999779			0.850435				0.997632		0.963075		
864	0.997431			0.676177	0.994093																					0.752853	0.999622	0.999825	0.998956	0.999852			0.846711				0.996972		0.962356		
865	0.997162			0.687204	0.994454																					0.738539	0.999676	0.999825	0.999092	0.999898			0.83085						0.960616		
866	0.996944			0.704325	0.994829																				0.984825	0.739428	0.999707	0.999805	0.999266	0.999929			0.814079						0.960501		
867	0.996735		0.996857	0.720536	0.995193																		0.951477	0.977189	0.986898	0.733451	0.999733	0.999785	0.999434	0.999944			0.811685						0.95943		
868	0.996514		0.99735	0.727418	0.995527																		0.952455	0.980287	0.98911	0.72904	0.999761	0.999746	0.999505	0.999953			0.800892						0.9572		
869	0.996254		0.997718	0.730034	0.995936																0.995765	0.996727	0.953647	0.982572	0.99067	0.724953	0.999779	0.999672	0.999543	0.999956			0.785096						0.952765		
870	0.996011		0.998077	0.726147	0.996276			0.977204													0.995929	0.997004	0.955565	0.986589	0.99178	0.722413	0.999783	0.999527	0.999566	0.999954			0.780655						0.946584		
871	0.995806		0.998363	0.729545	0.996527			0.984488												0.993619	0.996043	0.997264	0.959748	0.989986	0.992732	0.717302	0.99975	0.999347	0.99956	0.999948			0.773322						0.938001		
872	0.995544		0.998562	0.73607	0.996695			0.988754												0.991802	0.996104	0.997448	0.963172	0.992435	0.992906	0.711218	0.99968	0.999112	0.999546	0.999937			0.763978						0.928015		
873	0.995379		0.99871	0.744561	0.996724			0.991767												0.989824	0.996317	0.997774	0.966211	0.99401	0.993286	0.706384	0.99955	0.998848	0.999508	0.999918			0.761679						0.920847		
874	0.995259		0.998814	0.745569	0.996668			0.994719												0.987321	0.996423	0.997984	0.968672	0.994994	0.993426	0.69856	0.999378	0.99848	0.999448	0.999872			0.762278						0.9125	0.96464	
875	0.995025		0.998894	0.749708				0.99609												0.984058	0.996325	0.998114	0.969793	0.995822	0.99372	0.694717			0.999303	0.999802			0.759484							0.96095	
876	0.994626		0.999053	0.751601	0.996395			0.996923												0.979512	0.996188	0.998206	0.972437	0.996641	0.994509	0.685365			0.999136	0.999695			0.76209					0.991302	0.902835	0.955948	
877	0.994197		0.999121	0.750816	0.996145			0.997453												0.974115	0.995138	0.997975	0.974007	0.997173	0.994971	0.677455			0.998976	0.999555			0.763396					0.990932	0.896551	0.951976	
878	0.993733			0.750234	0.995949			0.997787												0.968029			0.975909	0.997492	0.995467	0.676924	0.99919		0.998819	0.999338			0.763675					0.99066	0.890311	0.947612	
879	0.993122			0.750531	0.995759			0.997987												0.958598			0.979235	0.997892	0.995755	0.679938	0.998871	0.998069	0.998645	0.999043			0.760012				0.996226	0.990325		0.942821	0.976257
880	0.992651			0.746297	0.995517			0.998135											0.883727	0.952288			0.981963			0.682796	0.998594	0.997636	0.998484	0.998647			0.763942				0.995431	0.99009		0.937797	0.975037
881	0.992223			0.720538	0.99527			0.998223											0.887141	0.943492			0.984263			0.694096	0.998167	0.996943	0.998314	0.998153			0.768111				0.994642	0.989881		0.934786	0.973782
882	0.991762			0.722187	0.9949			0.998148				0.935944							0.885301	0.93379			0.987575	0.998148	0.99606	0.706988	0.997607	0.996075	0.99816	0.997815			0.778546	0.990988			0.993552	0.989695		0.931545	0.972148
883	0.991305	0.876978	0.999159	0.700938	0.994279			0.997807				0.938286			0.749011				0.886583	0.923305	0.994212	0.997816	0.99041	0.998327	0.996199	0.713705	0.996898	0.995003	0.998021	0.997492			0.781491	0.991157	0.983914		0.99191	0.989572	0.880561	0.927035	0.970935
884	0.990781	0.882293	0.99925	0.683907	0.993409			0.997315			0.959236	0.94055			0.754255				0.88046	0.909044	0.993216	0.997657	0.992651	0.998475	0.996098	0.710047	0.996041	0.994033	0.997809	0.997047			0.794073	0.991142	0.982196		0.989843	0.989385	0.874099	0.921837	0.968906
885	0.990354	0.883426	0.99935	0.650709	0.992177			0.996767			0.958139	0.942326			0.734249				0.879839	0.89139	0.992313	0.997473	0.993695	0.998631	0.995808	0.723411	0.994957	0.992343	0.997594	0.996348			0.796213	0.991287	0.980187		0.986988	0.989073	0.86845	0.919523	0.966516
886	0.989853	0.883198	0.999421	0.621817	0.990389			0.995825	0.992752	0.972574	0.956076	0.94452	0.78101	0.866486	0.755342		0.878268	0.769035	0.87355	0.879524	0.991567	0.997186	0.994384	0.998758	0.995261	0.720833	0.993516	0.990091	0.997349	0.995549			0.798732	0.991229	0.977622		0.983707	0.988556	0.862518	0.915608	0.963379
887	0.989028	0.884953	0.999501	0.583287	0.988294	0.937394	0.964354	0.994459	0.99254	0.972306	0.954144	0.946165	0.766299	0.869912	0.810499	0.454158	0.883326	0.769406	0.866274	0.863927	0.990797	0.996876	0.995183	0.998802	0.994936	0.72762	0.991981	0.987315	0.99703	0.99462	0.982455	0.953712	0.798962	0.990921	0.975114	0.97546	0.980018	0.988137	0.855485	0.911701	0.961921
888	0.987833	0.881556	0.999563	0.574794	0.985081	0.930379	0.956953	0.992182	0.992346	0.972281	0.952317	0.945907	0.746765	0.875336	0.842092	0.463996	0.89141	0.769691	0.857153	0.850394	0.990228	0.996594	0.995408	0.998758	0.994098	0.727884	0.990524	0.984219	0.996673	0.993513	0.979815	0.946899	0.795665	0.990644	0.971998	0.971412	0.974349	0.987423	0.847972	0.90564	0.959646
889	0.98598	0.873864	0.999612	0.537711	0.98161	0.921086	0.948996	0.989761	0.991856	0.971989	0.950371	0.944417	0.716103	0.873786	0.86167	0.451529	0.899263	0.757585	0.857094	0.833885	0.989575	0.996285	0.995474	0.998732	0.993565	0.71302	0.988892	0.980961	0.996152	0.991976	0.974832	0.938898	0.783876	0.989534	0.967075	0.967257	0.967975	0.986192	0.839983	0.893839	0.955851
890	0.984767	0.873256	0.999635	0.53017	0.978094	0.912447	0.939134	0.987194	0.99124	0.972038	0.948898	0.94319	0.694558	0.881349	0.882885	0.428906	0.907359	0.761524	0.854354	0.815608	0.989208	0.996105	0.995533	0.998667	0.992628	0.694866	0.986563	0.976551	0.995582	0.990199	0.969554	0.92995	0.771608	0.989875	0.961937	0.96141	0.960579	0.984666	0.83094	0.886647	0.95369
891	0.983947	0.873331	0.999649	0.536149	0.971367	0.900983	0.92825	0.983366	0.990349	0.971708	0.945443	0.941036	0.682529	0.8886	0.898421	0.399182	0.905292	0.760876	0.858927	0.796784	0.988918	0.995951	0.995574	0.998538	0.990242	0.691928	0.984157	0.97153	0.994723	0.988074	0.963629	0.917804	0.758379	0.989253	0.956852	0.954093	0.95428	0.983265	0.821496	0.869563	0.947887
892	0.982143	0.871057	0.999664	0.526891	0.968368	0.889654		0.979024	0.989089	0.972793	0.943554	0.94096	0.689763	0.887502	0.910304	0.348959	0.903208	0.764958	0.864378	0.779535	0.988619	0.995778	0.995476	0.998347	0.988113	0.686435	0.981334	0.966224	0.993672	0.985825	0.956928	0.902388	0.765306	0.988339	0.950674		0.948051	0.981682	0.814226	0.857754	0.942032
893	0.980108	0.869195	0.999653	0.510751	0.964511	0.884842	0.920828	0.974817	0.987369	0.973589	0.941188	0.939652	0.680494	0.884792	0.918358	0.304898	0.905468	0.760313	0.867714	0.765301	0.988311	0.995582	0.995223	0.99791	0.985811	0.671602	0.978384	0.960339	0.991957	0.983286	0.95409	0.894871	0.771272	0.986893	0.944693	0.948304	0.941658	0.979507	0.807594	0.83682	0.942108
894	0.978016	0.867588	0.999625	0.499286	0.962271	0.881332	0.914407	0.969682	0.98564	0.97361	0.937823	0.939118	0.697949	0.891196	0.923724	0.293146	0.922002	0.789772	0.871952	0.749974	0.987952	0.99538	0.994877	0.997449	0.983211	0.68177	0.974871	0.953082	0.98969	0.980964	0.949514	0.88293	0.798075	0.985894	0.939475	0.941802	0.936297	0.977318	0.800775	0.83103	0.93717
895	0.97845	0.864272	0.9996	0.464018	0.960049	0.880505	0.909672	0.963978	0.98414	0.973415	0.936808	0.936753	0.698058	0.907524	0.928621	0.317557	0.935975	0.824031	0.875297	0.73572	0.987612	0.995165	0.994359	0.996693	0.97954	0.689996	0.972614	0.946817	0.987907	0.979462	0.945274	0.880561	0.821216	0.98454	0.936472	0.935995	0.934615	0.974894	0.795888	0.824678	0.934275
896	0.979269	0.861639	0.999565	0.458435	0.95689	0.879634	0.906356	0.957755	0.982516	0.973365	0.935637	0.931548		0.922628	0.931575	0.319414	0.942124	0.849309	0.878889	0.727066	0.987108	0.994939	0.993341	0.995664	0.971162	0.72142	0.970846	0.943024	0.986492	0.977803	0.939639	0.875063	0.843461	0.982415	0.934593	0.930755	0.933011	0.977623	0.792521	0.821063	0.930577
897	0.979385	0.860161	0.999499	0.459749	0.954805	0.877079	0.902229	0.951875	0.981314	0.973514	0.934452	0.925152		0.927489	0.935169	0.317621	0.952339	0.867236	0.881338	0.724089	0.986276	0.994617	0.991278	0.994639	0.961964	0.744235	0.969277	0.939124	0.985512	0.976636	0.934899	0.868216	0.858762	0.981043	0.932398	0.924088	0.931807	0.976442	0.79029	0.823414	0.928275
898	0.979783	0.859426	0.999342	0.43832	0.953561	0.873067	0.895319	0.946024	0.980429		0.932959	0.918286			0.940491	0.323245	0.957554		0.881394	0.715963	0.985064	0.99417	0.987883	0.993262	0.95292	0.76872	0.967673	0.93546	0.984908	0.975821	0.930577	0.862257	0.865347	0.979787	0.930673	0.914873	0.931549	0.97716	0.791015	0.842151	0.925089
899	0.979831	0.859436	0.999086	0.430346	0.9526	0.867295	0.888068	0.940834	0.979365		0.930764	0.911238			0.944128	0.348824	0.963205		0.880612	0.706358			0.982765	0.991976	0.943158	0.772069	0.965869	0.930251	0.983991	0.975116	0.926205	0.854115	0.866546	0.978574	0.927641	0.905175	0.930944	0.977434	0.790897	0.857027	0.920598
900	0.980011	0.861413	0.998721	0.443888	0.951587	0.86307	0.881162	0.937227	0.978738		0.929973	0.907013			0.948582	0.383921	0.967439		0.88387	0.695038	0.982867	0.993583	0.974872	0.989967	0.929149	0.778524	0.964704	0.927396	0.98308	0.974391	0.923003	0.846746	0.867261	0.977725	0.92516	0.89531	0.930135	0.978128	0.789796	0.86655	0.917232
901	0.979932	0.861839	0.998256	0.456438	0.950487	0.860594	0.875501	0.933346	0.97818		0.929067	0.901184			0.953455	0.402599	0.96949		0.88582	0.68519	0.980411	0.992968	0.966674	0.986617	0.916541	0.787984	0.963741	0.92469	0.982283	0.97381	0.920909	0.842312	0.865291	0.97682	0.922627	0.886818	0.928878	0.978107		0.874269	0.914609
902		0.86235	0.997321	0.485855	0.949183				0.977233	0.973507		0.895918			0.959189		0.971586		0.879642	0.675189	0.975823	0.991987	0.957167	0.983126	0.901615	0.791291	0.962561	0.922026	0.981271	0.973352							0.927403	0.97792		0.87446	0.911436
903		0.861069	0.995928	0.501597	0.947316				0.976083	0.973161		0.893484			0.963874		0.972098		0.878531	0.66786	0.96963	0.990858	0.947167	0.977302	0.890325	0.799442	0.96115	0.919661		0.972991							0.925855	0.977673		0.877597	0.909215
904		0.859369	0.993191	0.519851	0.944474				0.975051	0.972901		0.89028			0.96577		0.973557		0.878712	0.660507	0.964383	0.989764	0.93873	0.968899	0.875474	0.803648	0.959631	0.91783	0.97971	0.972552							0.924401	0.977388	0.787769		0.905282
905		0.858875	0.991301	0.530672	0.940499				0.973687	0.972722		0.886635			0.967214		0.974589		0.876217	0.665171	0.956998	0.988763	0.93384	0.962242	0.863827	0.808008	0.957756	0.914582	0.977598	0.972025							0.922926	0.977051	0.797601		
906		0.859915	0.989342	0.539309	0.936051				0.971512	0.97215		0.8811			0.968834		0.97489		0.874648	0.665564	0.949229	0.987609	0.931587	0.952374	0.854179	0.811268	0.956544	0.911507	0.975221	0.971435							0.921585	0.977248	0.794174		
907		0.860605	0.985904	0.499761	0.931032				0.968872	0.971287		0.874492			0.97016		0.975077		0.871419	0.672547	0.93898	0.986253	0.927212	0.944704	0.848663	0.8168	0.954793	0.909348	0.972679	0.971025							0.92062	0.977709	0.799239		
908			0.983902	0.512217	0.924683				0.966527	0.970488		0.865469			0.971882		0.976105		0.861122	0.682227	0.930652	0.985065	0.923989	0.9375	0.839019	0.825432	0.952185	0.907329	0.969252	0.970507							0.919863	0.977578	0.807937		
909				0.532834	0.914141				0.963119	0.969311		0.855383		0.929617	0.973506		0.976905		0.850823	0.687529				0.931045		0.827733	0.949558	0.905426	0.964172	0.969675							0.920016	0.977338	0.801673		
910												0.845968							0.838881							0.830619															
911												0.838761							0.828088							0.832893															
912												0.828273							0.812037							0.833644															
913												0.820486							0.803613							0.822842															
914												0.815455							0.799246							0.820491															
915												0.806386							0.788465							0.823563															
916				0.517094	0.905927				0.959707	0.968271		0.800451	0.710459	0.935763			0.978801		0.77774	0.694726				0.92633		0.823917	0.947511	0.90468	0.959207	0.968509			0.867951	0.975589	0.920714		0.920031	0.977142	0.794648	0.878645	0.898973
917				0.488048	0.899354				0.956937	0.967789		0.797774	0.712029	0.938775			0.980022		0.776959	0.69857				0.917962		0.804692	0.945643	0.904986	0.954705	0.96766			0.872346	0.973855	0.918857		0.920051	0.976737	0.79876	0.879567	0.892492
918				0.473963	0.896351				0.954391	0.966896		0.790668	0.713659	0.942243	0.97543	0.429326	0.980259		0.784012	0.704784				0.911787	0.834818	0.816466	0.94436	0.904521	0.951225	0.967102			0.880005	0.971256	0.917752		0.919584	0.976292	0.804516	0.879485	0.884601
919			0.982528	0.442446	0.894365				0.951009	0.96567		0.782127	0.71693	0.943473	0.978403	0.459132	0.980085	0.88054	0.783809	0.711331	0.925686	0.983957	0.918124	0.906562	0.833057	0.829423	0.943405	0.904829	0.948646	0.966259			0.880769	0.969272	0.916741		0.92	0.97601	0.814127	0.881451	0.87911
920	0.979627	0.861465	0.981565	0.419973	0.89435	0.8575	0.869372	0.930001	0.948528	0.965136	0.928221	0.767955	0.718791	0.944314	0.98123	0.483865	0.979985	0.893464	0.795925	0.717475	0.919031	0.983088	0.912397	0.901118	0.831357	0.847683	0.941049	0.904696	0.945248	0.965526	0.918137	0.836601	0.885558	0.967137	0.915839	0.877948	0.92051	0.975424	0.829256	0.881639	0.876015
921	0.979094	0.873248	0.980385	0.415788	0.895228	0.856931	0.865187	0.927366	0.946093	0.96423	0.927811	0.755244	0.718924	0.946417	0.985033	0.502576	0.979479	0.900301	0.797726	0.728214	0.917977	0.982377	0.907638	0.894798	0.831228	0.852425	0.939311	0.904007	0.942193	0.964725	0.914001	0.830413	0.887336	0.965227	0.915088	0.870124	0.922509	0.975112	0.837312	0.881733	0.875181
922	0.97858	0.883014	0.979139	0.409471	0.895984	0.857645	0.857339	0.925827	0.944323	0.962922	0.927688	0.741093	0.718154	0.946995	0.989791	0.519232	0.979005	0.908781	0.801598	0.74148	0.915194	0.981896	0.902093	0.888471	0.829221	0.868814	0.937582	0.904502	0.938599	0.964726	0.910021	0.824968	0.886187	0.962607	0.912709	0.861994	0.92502	0.974906	0.840326	0.884313	0.871743
923	0.978104	0.891019	0.977527	0.396314	0.895834	0.85566	0.847627	0.924677	0.943234	0.961747	0.927502	0.73909	0.718121	0.946774	0.992867	0.537983	0.97707	0.912529	0.805125	0.748821	0.913071	0.981433	0.897	0.882254	0.829047	0.883331	0.936225	0.904891	0.935379	0.964597	0.905224	0.814768	0.884943	0.958581	0.911039	0.852678	0.927927	0.974783	0.847417	0.887237	0.868622
924	0.977726	0.895849	0.97569	0.409786	0.896288	0.852854	0.836026	0.924289	0.942613	0.960902	0.926453	0.73302	0.719114	0.946931	0.994569	0.539591	0.978098	0.915434	0.802185	0.767405	0.915083	0.981174	0.889312	0.874189	0.829108	0.893666	0.935788	0.905998	0.931404	0.964706	0.900772	0.80495	0.882631	0.95476	0.909218	0.841403	0.930693	0.974502	0.851517	0.887807	0.861344
925	0.977431	0.904683	0.973987	0.415084	0.89734	0.852285	0.822252	0.923505	0.941119	0.959363	0.927364	0.739945	0.717672	0.948018	0.995908	0.551721	0.978799	0.920086	0.798177	0.780901	0.915601	0.980899	0.884645	0.860075	0.828436	0.911496	0.937455		0.928433	0.965406	0.896158	0.786446	0.876629	0.950678	0.906396	0.828544	0.933753	0.973408	0.847468	0.888895	0.853992
926	0.977157	0.914323	0.972695	0.41165	0.898001	0.84888	0.808195	0.92121	0.939712	0.958722	0.927641	0.73316	0.710416	0.946099	0.996936	0.572697	0.979948	0.923769	0.794081	0.800968	0.917717	0.980672	0.880542	0.847442	0.826404	0.91845	0.934649		0.926099	0.966268	0.892572	0.779486	0.874212	0.945649	0.905021	0.812723	0.93632	0.973305	0.848432	0.891672	0.845019
927	0.976727	0.921011	0.970929	0.423073	0.896343	0.847018	0.796304	0.919288	0.939047	0.95799	0.92833	0.731252	0.698089	0.948456	0.997412	0.604099	0.980287	0.923228	0.790476	0.819293	0.918318	0.98043	0.875956	0.831801	0.825842	0.928357	0.934073		0.92165	0.967361	0.889533	0.769068	0.872436	0.94109	0.902988	0.798969	0.940171	0.973783	0.861249	0.894998	0.838957
928	0.976118	0.927281	0.968237	0.428115	0.896601	0.846219	0.788801	0.917604	0.937958	0.957669	0.929618	0.732432	0.712905	0.948192	0.997664	0.63049	0.981843	0.920124	0.790461	0.837367	0.917975	0.980273	0.871515	0.815107	0.826137	0.936142	0.932828		0.918077	0.968397	0.886193	0.765042	0.870596	0.936807	0.901593	0.786209	0.945081	0.974429	0.873471	0.895787	0.834835
929	0.975079	0.931366	0.9656	0.418024	0.896092	0.846871	0.782508	0.914613	0.937355	0.956726	0.931503	0.730366	0.734388	0.949184	0.997765	0.634754	0.982814	0.922734	0.794069	0.84709	0.9179	0.980181	0.867034	0.790813	0.825922	0.941444	0.932348		0.915223	0.969388	0.88316	0.763178	0.871137	0.933261	0.90272	0.773935	0.950297	0.976368	0.869637	0.897156	0.831911
930	0.974307	0.934977	0.96196	0.407448	0.897228	0.848804	0.780654		0.937884		0.931929	0.720878	0.737581	0.952503	0.997876	0.634573	0.983273	0.931806	0.795281	0.858131	0.919156	0.980195	0.864641	0.779812	0.826596	0.946126	0.932901		0.912507	0.970841	0.882019	0.764368	0.874469	0.929929	0.904693	0.765176	0.956079	0.976344	0.863006	0.895274	0.83234
931	0.973767	0.93892		0.40326		0.850888	0.784602		0.936583		0.931673	0.71745	0.755557	0.948936	0.997976	0.622639	0.983676	0.937319	0.79851		0.92022	0.980353	0.864559	0.767274	0.829009	0.947901				0.971934	0.880602	0.76589	0.876501	0.925794	0.907512	0.762604	0.961461	0.978463		0.893444	0.832292
932	0.973255	0.942048		0.40665		0.855678	0.789108		0.93452	0.955596	0.931238	0.722275	0.7796	0.952078	0.998074	0.633256	0.983364	0.937325	0.791312		0.920601	0.980466	0.864327	0.766826	0.829037	0.949179				0.972492	0.879777	0.773386	0.877671	0.923774	0.909461	0.762653	0.965075	0.978315		0.899576	0.834387
933	0.972801	0.945509		0.408646		0.85935	0.789404		0.933063	0.954243	0.930701	0.72658	0.784125	0.952703	0.998133	0.630018	0.983763	0.940016	0.787182		0.921221	0.980542	0.86396	0.765099	0.831134	0.949789				0.973583		0.777563		0.922834		0.761712	0.967431	0.97822		0.903655	0.835744
934				0.412841					0.930998	0.95305			0.790912	0.954145				0.941532	0.767726		0.921659	0.980696	0.863821	0.766869	0.8324	0.947769				0.973634											
935				0.430301					0.928715	0.952365			0.803676	0.953471				0.945293	0.749913		0.922203	0.980872	0.863271	0.771461	0.839469	0.945283				0.97291											
936				0.445413					0.92685	0.952001			0.822562	0.954871				0.944755	0.736836		0.922657	0.981055	0.862128	0.766297	0.846737	0.942902				0.972326											
937				0.452044					0.924046	0.95139			0.840703	0.957441				0.944467	0.711049		0.92307	0.981248		0.753735	0.855206	0.938622				0.971091											
938				0.462296					0.92191	0.951046			0.848725	0.958154				0.945612	0.680234		0.923553	0.981434		0.745339	0.860145	0.93527				0.969816											
939				0.485769					0.920748	0.949963			0.870032	0.958805				0.943749	0.669252		0.924175	0.981695		0.726377	0.87134	0.93308				0.968768											
940				0.501321					0.920877	0.948112			0.889323	0.960134				0.941323	0.647538		0.925109	0.982102		0.711547	0.885731	0.930019				0.967872											
941				0.524559					0.920043	0.945675			0.904321	0.959771				0.945306	0.674211		0.926926	0.982676				0.928026				0.966762											
942				0.543667					0.919801	0.943046			0.918496	0.959863				0.9457	0.69474		0.928595	0.983267				0.923631	0.933645			0.965988											
943				0.552185					0.921669	0.940845			0.930782	0.959653				0.947583	0.731234		0.932986	0.984233				0.918753	0.932175			0.965774											
944				0.555418	0.898746				0.923329	0.939551			0.940843	0.956678				0.94845	0.770047		0.938348	0.985344				0.913406	0.931401		0.91108	0.965663									0.857879		
945				0.545474	0.90113				0.924361	0.938195			0.949447	0.952893				0.949138	0.78886		0.944067	0.986419				0.90413	0.930537		0.910216	0.965311									0.855434		
946	0.972604			0.539484	0.901644				0.926847	0.937839				0.951249					0.806588		0.950695	0.987437				0.911004	0.929879		0.908061	0.965194									0.859304		
947	0.971948			0.527542	0.90177				0.929584	0.938029				0.947406					0.820247		0.958794	0.988632				0.900742	0.929623		0.905526	0.96553									0.864777		
948	0.971816	0.949135		0.526032	0.901442			0.909489	0.931272	0.938157		0.740867		0.944891	0.99817				0.824696		0.966341	0.990075				0.904234	0.928691	0.908176	0.902263	0.965761									0.871097		
949	0.972098	0.953394		0.539917	0.900584	0.861719	0.790575	0.90107	0.93351	0.938474		0.752653		0.941173	0.998203				0.830197		0.972523	0.991359		0.700355	0.898781	0.903252	0.927724	0.910192	0.899026	0.965764		0.784496		0.922143		0.761974	0.968903		0.873763		0.836488
950	0.972189	0.957864	0.957957	0.538987	0.899023	0.864614	0.791754	0.891382	0.936436	0.937921	0.929755	0.761619		0.938846	0.998182				0.834771	0.873918	0.978657	0.992526	0.860867	0.688559	0.909796	0.910773	0.92657	0.91338	0.8957	0.966042	0.879129	0.778121		0.920941		0.762873	0.969603		0.87621		0.835162
951	0.97237	0.962896	0.954939	0.541183	0.896945	0.87012	0.784046	0.880648	0.938431	0.936925	0.930441	0.76995	0.954727	0.93756	0.998196		0.983089		0.839813	0.885789	0.982543	0.99347	0.860236	0.682456	0.924754	0.907019	0.926661	0.917034	0.891929	0.96619	0.879935	0.781669	0.881495	0.920674	0.912865	0.754159	0.970091		0.876518		0.836504
952	0.972427	0.968791	0.95098	0.560618	0.895471	0.874249	0.779154	0.858188	0.940276	0.935103	0.931161	0.771675	0.95869	0.936541	0.998133		0.983167		0.846672	0.893301	0.985604	0.994262	0.858729	0.691321	0.94216	0.907728	0.928456	0.921739	0.889609	0.967156	0.879525	0.779743	0.88521	0.92091	0.91696	0.7461	0.971019		0.880326		0.83655
953	0.973114	0.973315	0.947503	0.569492	0.893782	0.878999	0.774664	0.848634	0.942053	0.936606	0.93255	0.775639	0.96141	0.935684	0.998027		0.981825		0.854855	0.902311	0.987959	0.994864	0.861597	0.678969	0.955976	0.91083	0.930009	0.927118	0.888997	0.967912	0.878576	0.777425	0.889253	0.921404	0.920907	0.736155	0.972474		0.883331		0.837436
954	0.973441	0.977071	0.943568	0.567877	0.893263	0.885593	0.772105	0.821031	0.942577	0.935078	0.934807	0.785648	0.961633	0.935626	0.997923		0.980375		0.860726	0.911792	0.99005	0.995447	0.868386	0.679183	0.966548	0.906939	0.930561	0.934195	0.88798	0.968812	0.876119	0.77922	0.892959	0.922233	0.926193	0.728744	0.973618		0.885577		0.837854
955	0.974408	0.979936	0.941544	0.574455		0.893115	0.778953	0.813751	0.943319	0.935293	0.935964	0.784323	0.961181	0.934905	0.997736		0.977691		0.869134	0.922554	0.992091	0.996041	0.873485	0.692424	0.974624	0.907619	0.932386				0.879346	0.78712	0.897791	0.923128	0.932764	0.72762	0.974305				0.839125
956	0.974432	0.983249	0.940032	0.572654		0.899116	0.786609	0.815964	0.944635	0.938812	0.93879	0.772682	0.959705	0.933906	0.997586		0.975431		0.877255	0.931107	0.993783	0.99652	0.879597	0.689234	0.98154	0.900417	0.93502				0.880765	0.792666	0.902744	0.924626	0.938982	0.72809	0.976081				0.842215
957	0.973895	0.984899	0.936732	0.568571		0.906077	0.793633	0.801491	0.945584	0.940022	0.942723	0.763571	0.957326	0.932783	0.997381		0.973977		0.886689	0.938364	0.995393	0.996979	0.883762	0.688545	0.987038	0.904234	0.937337				0.883629	0.802147	0.907748	0.925781	0.944729	0.731058	0.97738				0.843198
958	0.973043	0.986567	0.93422	0.548494	0.893189	0.912416	0.801801	0.803173	0.945807	0.942994	0.946316	0.757538	0.955113	0.931603	0.997169		0.973894		0.89356	0.947614	0.996795	0.997452	0.889213	0.685694	0.990559	0.904793	0.93942	0.939502	0.88704	0.969774	0.889992	0.811989	0.911631	0.926808	0.948746	0.738079	0.978469		0.88909		0.84491
959	0.972053	0.987783	0.935586	0.537534	0.898682	0.918308	0.808503	0.804731	0.946658	0.94631	0.950522	0.748813	0.95165	0.930352	0.996968		0.972729		0.899178	0.956151	0.997951	0.99795	0.893489	0.690545	0.992258	0.904116	0.941077	0.943198	0.888792	0.970293	0.896153	0.822175	0.915693	0.928369	0.952211	0.744652	0.978719		0.895581		0.849897
960	0.970904	0.988873	0.936222	0.544418	0.902375	0.923344	0.813426	0.806423	0.948122	0.94913	0.952485	0.746464	0.946703	0.928667	0.996699		0.971993		0.90275	0.962373	0.998903	0.998408	0.891938	0.690619	0.993966	0.904616	0.943188	0.946514	0.890152	0.970705	0.903547	0.829871	0.920369	0.928473	0.955264	0.750527	0.979301		0.902651		0.853009
961	0.970429	0.989575	0.936152	0.568787	0.907891	0.927788	0.818829	0.818856	0.949395	0.950392	0.955218	0.744349	0.940119	0.927859	0.996536		0.971219		0.908024	0.967712	0.999341	0.998722	0.88904	0.684984	0.995141	0.904046	0.944822	0.949844	0.89205	0.97137	0.910068	0.838297	0.924708	0.930096	0.95803	0.758035	0.980599	0.978683	0.905906	0.909893	0.857506
962	0.970069	0.989992	0.936387	0.583274	0.918424	0.932827	0.825087	0.817375	0.951739	0.95168	0.958529	0.7517	0.934842	0.926369	0.99636		0.971928		0.913386	0.971985	0.999505	0.998886	0.885683	0.678087	0.99596	0.903278	0.947968	0.954483	0.896063	0.972313	0.916369	0.847451	0.930423	0.931305	0.961728	0.764034	0.981728	0.978887	0.914472	0.918869	0.862084
963	0.968825	0.990541	0.937291	0.592798	0.925631	0.939053	0.83212	0.814883	0.955061	0.952816	0.960677	0.755686	0.934598	0.925616	0.996282		0.97312		0.918387	0.975555	0.999571	0.998966	0.890661	0.686924	0.996483	0.905474	0.950374	0.95726	0.900523	0.973556	0.921662	0.856281	0.935191	0.932984	0.964597	0.770862	0.982712	0.979648	0.920613	0.929309	0.870165
964	0.96805	0.991337	0.939951	0.597455	0.933807	0.943428	0.837321	0.811993	0.958321	0.954391	0.964114	0.762754	0.936691	0.925455	0.996032		0.972454		0.924719	0.977953	0.999617	0.99906	0.900979	0.690844	0.996896	0.904113	0.952207	0.960926	0.905653	0.974644	0.924652	0.862195	0.939306	0.935415	0.967335	0.77607	0.983816	0.980146	0.929594	0.940322	0.87797
965	0.967475	0.992192	0.940422	0.593288	0.939684	0.946837	0.842362	0.815701	0.9614	0.956182	0.965918	0.771719	0.935767	0.925545	0.995818		0.971946		0.931428	0.980348	0.999638	0.999091	0.899954	0.691514	0.997532	0.905329	0.954345	0.964557	0.909276	0.975662	0.927031	0.867591	0.942493	0.937102	0.969354	0.781805	0.985192	0.980624	0.934454	0.948666	0.883918
966	0.967625	0.993151		0.590596	0.945214	0.951084	0.846561	0.81638	0.963742	0.95757	0.967108	0.772907	0.93638	0.925533	0.99565		0.97409		0.936841	0.981706	0.999659			0.687917	0.99818	0.908272	0.955674	0.967426	0.913111	0.976675	0.929999	0.87425	0.944511	0.938768	0.971785	0.785592	0.986351	0.981072	0.937043	0.953547	0.888545
967	0.968326	0.993992		0.601735	0.949981	0.955036	0.852616	0.814758	0.966009	0.95897	0.96925	0.776475	0.934634	0.925941	0.995458		0.97383		0.941131	0.983008	0.999681			0.699315	0.998648	0.913961	0.957182	0.970043	0.916586	0.977342	0.932736	0.881935	0.948114	0.940444	0.973846	0.792352	0.987202	0.980821	0.938394	0.957687	0.893686
968	0.969403	0.994861		0.601402	0.954541	0.958916	0.859279	0.811795	0.968589		0.970907	0.778771	0.938204	0.926891	0.995332		0.975155		0.94445	0.983845	0.999703			0.711835	0.999082	0.916299	0.958909	0.973434	0.920372	0.978388	0.936034	0.889949	0.952327	0.942851	0.975987	0.800486	0.98776	0.982068	0.942684	0.96068	0.900899
969	0.969925	0.9953		0.602504	0.959486	0.963425	0.868386	0.811339	0.970279		0.972268	0.780875	0.93958	0.927404	0.995001		0.975435		0.948423	0.984559	0.999714			0.727285	0.999261	0.91978	0.960727	0.976923	0.925371	0.979962	0.940465	0.899697	0.957794	0.94595	0.97882	0.812211	0.988258	0.983177	0.946756	0.963189	0.90655
970	0.970378	0.995692		0.607357	0.963207	0.967823	0.879385	0.807916	0.971934		0.973602	0.788438	0.940466	0.928412	0.994701				0.952114	0.985199	0.999721	0.999107		0.732647	0.999375	0.92441	0.962351	0.979813	0.929476	0.981334	0.944358	0.909173				0.825361	0.988685	0.984389	0.951508	0.964724	
971	0.971617	0.996009		0.605831		0.971767	0.89341	0.806725	0.973346		0.974777	0.79647	0.941847	0.929595	0.994392				0.956225	0.985739	0.999716	0.999097	0.904627	0.742323	0.999484	0.927267	0.964133	0.982361		0.983329	0.94962	0.920168	0.96186	0.94948	0.98105	0.841617	0.98907	0.985559	0.955551	0.966693	0.912528
972		0.996364	0.94009	0.593264		0.975224	0.907563		0.975066		0.976226	0.805077	0.943177	0.93092	0.993911				0.960484	0.985869	0.999707	0.999081	0.908121	0.750305	0.999656	0.927686	0.966064			0.985008	0.954994	0.930214	0.967064	0.953181	0.984484	0.858572	0.98958	0.986786		0.968046	0.918087
973		0.996792	0.941931	0.600042		0.978721	0.920575		0.977018	0.960934	0.977521	0.818394	0.944062	0.93263	0.993678				0.965045	0.985093	0.999685	0.999065	0.922446	0.766476	0.999751	0.932982	0.968711			0.986591	0.959777	0.939774	0.971297	0.957927	0.987048	0.873628	0.990094	0.987983		0.969919	0.925358
974		0.997062	0.94294	0.592195		0.982046	0.931926		0.978164	0.962611	0.979215	0.831645	0.945514	0.934601	0.99339				0.968312	0.985431	0.999662	0.999083	0.931358	0.774257		0.938091	0.971981			0.987911	0.963673	0.94915	0.97597	0.9628	0.989327	0.88798	0.990939	0.988803		0.972141	0.932182
975		0.997124	0.943759	0.601214		0.98502	0.944975		0.979273	0.964762	0.980734	0.841522	0.945341	0.94125	0.993151				0.972294	0.986117	0.99964	0.999066	0.93657	0.780198		0.940322	0.974541			0.989485	0.966952	0.960694	0.980026	0.96746	0.991397	0.904098	0.991675	0.989544		0.974138	0.938674
976		0.99714	0.942741	0.612876		0.987267	0.954903		0.980775	0.967357	0.98192	0.850203	0.946387	0.946082	0.992772				0.975327	0.985182	0.99962	0.999035	0.940102	0.790843		0.941914	0.97631			0.990673	0.970228	0.969014	0.982376	0.972763	0.992854	0.917416	0.99209	0.990227		0.976353	0.947186
977		0.997126	0.943679	0.628311		0.989113	0.961223		0.981945	0.969821	0.982865	0.857933	0.946654	0.950616	0.992071				0.977335	0.98209	0.999487	0.998915	0.944978	0.801229		0.944216	0.977687			0.9914	0.973309	0.975252	0.984653	0.976746	0.994375	0.926729	0.992351	0.990636		0.978286	0.952442
978			0.944687	0.618361		0.990359	0.966565		0.983055	0.9725		0.864858	0.947781	0.95498	0.991783				0.979348	0.979574	0.999372	0.998804	0.948614	0.806363		0.949162	0.978435			0.991952	0.975406	0.979769	0.986619		0.995656	0.934361	0.992555			0.980213	
979			0.946038	0.61747		0.991241	0.9713		0.984118	0.975204		0.867978	0.9483	0.958883	0.991701				0.980697	0.977132	0.999199	0.998679	0.9508	0.811602		0.950847	0.978796			0.992807		0.982858	0.988643		0.996812	0.94124	0.99271			0.982105	
980			0.947551	0.622569		0.992025	0.974411		0.985049	0.97732		0.874758	0.948252	0.963718	0.991632				0.981452	0.972182	0.998938	0.998507	0.951621	0.818936		0.952198	0.979354			0.993649		0.984935	0.990173		0.997688	0.946881	0.992883			0.98357	
981			0.947403	0.620595		0.992709	0.977262		0.986341	0.979664		0.878935	0.95013	0.965696	0.991092				0.98193	0.96753	0.998522	0.99825	0.951577	0.824464		0.954085	0.979901			0.99434		0.986902	0.991944		0.998396	0.952096	0.993344			0.984926	
982			0.947516	0.594065		0.993444	0.979709		0.987781	0.981844		0.879427	0.950832	0.968087	0.990293				0.982642	0.961394	0.998086	0.997907	0.950935	0.829672		0.958107	0.980582			0.995027		0.98884	0.993213		0.99881	0.956631	0.993759			0.986251	
983			0.946684	0.603955		0.994046	0.982643		0.988847	0.983946		0.879868	0.952289	0.970298	0.990226				0.983347	0.954631	0.99789	0.997715	0.950059	0.84327		0.962406				0.995759	0.978031	0.990735	0.994388		0.999111	0.962561	0.994104	0.991084		0.987436	
984			0.946458	0.620032		0.994656	0.984976		0.989859	0.985945		0.881528	0.953324	0.97308	0.990257				0.98443	0.951612	0.997787	0.997631	0.950121	0.861926		0.964718				0.996449	0.979707	0.992665			0.999304	0.967871	0.994482	0.991447		0.988513	
985			0.944567	0.629658					0.990729			0.885469			0.990218					0.948671	0.997631	0.997512	0.949535	0.873103		0.967271				0.996887								0.99163		0.989551	
986			0.943488	0.614891																0.944854	0.997456	0.99737	0.948718	0.893234		0.971325				0.997496								0.99185		0.990606	
987			0.945289	0.642215																0.939605	0.997278	0.997254	0.948269	0.90354	0.999796	0.975608				0.99805								0.991953		0.991487	
988			0.943329	0.652876																0.936161	0.996988	0.997068	0.946979	0.917191	0.999819	0.977918				0.998466											
989			0.943158	0.675202																0.933287	0.996738	0.996877	0.946157	0.927408	0.999837	0.979136				0.99873											
990			0.940726	0.70231																0.931472	0.996422	0.996648	0.945382	0.938294	0.999866	0.980061				0.998866											
991			0.942988	0.723227																0.928345	0.99597	0.996364	0.946575	0.946744	0.999892	0.981837				0.998953											
992			0.942595	0.744593																0.927092	0.995558	0.99616	0.948735	0.952825	0.999904	0.984033				0.999037											
993			0.944433	0.753306		0.995309	0.98657													0.926937	0.995117	0.99598	0.949246	0.957758	0.999904	0.985325	0.98145			0.999122	0.981061	0.994028			0.999453	0.971843	0.994966				
994			0.949876	0.761497		0.996131	0.988254													0.926455	0.994184	0.995727	0.950614	0.962217	0.999904	0.986208	0.982509			0.999242	0.981921	0.995187			0.999559	0.975959	0.995502				
995			0.951709	0.782833		0.996718	0.989866													0.926515	0.992822	0.995445	0.951585	0.966247	0.999905	0.987264	0.983648			0.999371	0.982819	0.996179			0.99965	0.980069	0.995883				
996			0.952162	0.795942		0.997138	0.991459													0.926033	0.991115	0.995093	0.955514	0.970027	0.999904	0.988453	0.984552			0.999459	0.983736	0.997141			0.999722	0.983961	0.996157				
997			0.951372	0.814894		0.997521	0.992764					0.89067								0.925267	0.988835	0.994657	0.959669	0.971765	0.999893	0.989875	0.985146			0.99952	0.984332	0.997773			0.999769	0.986611	0.996384				
998			0.948253	0.830283		0.997851	0.993979					0.899288								0.924598	0.987003	0.994367	0.963288	0.973599	0.999866	0.991632	0.985384			0.999568	0.985386	0.998294			0.999796	0.988972	0.996599				
999			0.945424	0.838409		0.998114	0.994529					0.905807			0.990078					0.92333	0.984927	0.994086	0.966135	0.975932	0.999835	0.992459	0.985634			0.999609	0.98582	0.998674			0.999814	0.990327	0.996871	0.992367		0.992798	
1000			0.940238	0.845706	0.965973	0.998385	0.994923					0.909984			0.990029					0.922977	0.981441	0.993758	0.968511	0.976865	0.9998	0.993267	0.986077		0.933357	0.999641	0.986151	0.999004			0.999838	0.991471	0.997084	0.992841	0.959593	0.993842	
1001			0.934389	0.850468	0.968177	0.998575	0.995277		0.991599			0.917122			0.990228					0.921866	0.976809	0.993431	0.970572	0.978406	0.999749	0.993796	0.986534		0.937228	0.999662	0.986373	0.999246			0.999838	0.992593	0.997228	0.993289	0.963156	0.99467	
1002	0.973246	0.99713	0.922717	0.859151	0.971005	0.998716	0.995291	0.807011	0.992249			0.921249			0.989889					0.920039	0.971962	0.993129	0.970998	0.979265	0.999686	0.994553	0.987088	0.984736	0.94117	0.999669	0.987007	0.999426			0.999835	0.993232	0.99728	0.993822	0.966157	0.995476	
1003	0.974344	0.997118	0.911681	0.864108	0.974188	0.99885	0.99541	0.80577	0.992746			0.926639			0.989657		0.976171		0.985446	0.918995	0.969041	0.992957	0.97329	0.980068	0.999595	0.99531	0.987625	0.986573	0.945641	0.999671	0.987344	0.999574	0.995065		0.999826	0.993881	0.997352	0.994317	0.969139	0.996272	
1004	0.975149	0.997128	0.902041	0.869168	0.97621	0.998955	0.99541	0.805493	0.993301		0.983957	0.932116			0.989697		0.976829		0.986818	0.91762	0.967262	0.99289	0.974263	0.978813	0.99947	0.9958	0.988197	0.988324	0.949243	0.999683	0.987101	0.99965	0.995693	0.980777	0.999813	0.994315	0.997452	0.994813	0.971698	0.996888	
1005	0.975555	0.997151	0.887497	0.878808	0.97775	0.999015	0.995032	0.805329	0.993859	0.987351	0.984811	0.935348			0.989614		0.977224		0.987946	0.916256	0.963746	0.992755	0.975546	0.977989	0.999253	0.995907	0.989228	0.989641	0.952367	0.999686	0.986733	0.999697	0.996184	0.983399	0.99979	0.994428	0.997523	0.995001	0.973008	0.997426	
1006	0.975498	0.997205	0.872256	0.881765	0.979156	0.999072	0.994686	0.803663	0.994258	0.988742	0.985807	0.937897			0.989472		0.977691		0.98879	0.913268	0.960056	0.992649	0.976571	0.976975	0.99901	0.995837	0.990025	0.990891	0.955677	0.999689	0.985951	0.999732	0.996668	0.985396	0.999762	0.994453	0.997591		0.973905	0.997764	
1007	0.975243	0.997219		0.884792	0.980229	0.999119	0.994295	0.800148	0.994611	0.989939	0.98667	0.939545			0.989216		0.977855		0.989808	0.909656	0.95674	0.992502	0.977206	0.974117	0.998685	0.99562	0.99079	0.991829	0.958818	0.999688	0.98421	0.999761	0.997086	0.987227	0.999722	0.994454	0.997709		0.974818	0.998082	0.956964
1008	0.975234	0.997241	0.85258	0.897762	0.981395	0.99915	0.993938	0.796105	0.995041	0.991131	0.98762	0.9429			0.989248		0.978426		0.991149	0.903164	0.954695	0.992436	0.978204	0.97109	0.998282	0.995758	0.991453	0.992594	0.96117	0.999685	0.981742	0.999779	0.997335	0.988825	0.99967	0.994433	0.997793		0.975437	0.998215	0.959781
1009	0.975123	0.997264	0.842796	0.905782	0.982699	0.999145	0.993275	0.795614	0.99542	0.992106	0.98853	0.946825			0.989351		0.978842		0.992239	0.914328	0.950115	0.99228	0.9787	0.967418	0.997488	0.995679	0.992168	0.993239	0.964469	0.999674	0.979257	0.999772	0.997554	0.990381	0.999611	0.994174	0.997851		0.976066	0.998412	0.962471
1010	0.974773	0.997352	0.824355	0.914375	0.98433	0.999137	0.992374	0.791831	0.99577	0.992772	0.989504	0.94989			0.989274		0.979183		0.993306	0.915832	0.944379	0.992157	0.978713	0.964852	0.996646	0.995574	0.992851	0.994075	0.967673	0.999657	0.976623	0.999753	0.997771	0.991687	0.99955	0.993728	0.997918		0.976566	0.99855	0.963919
1011	0.974193	0.997376	0.801553	0.924177	0.985541	0.999094	0.991395	0.792377	0.996038	0.993408	0.990547	0.951761			0.988699	0.613808	0.979411		0.994064	0.916563	0.938962	0.992029	0.98028	0.963558	0.996099	0.995513	0.99344	0.99467	0.970757	0.999639	0.974743	0.999718	0.998006	0.992989	0.999478	0.993118	0.997947		0.976935	0.998648	0.965802
1012	0.974148	0.997347	0.787777	0.93297	0.986762	0.999034	0.990248	0.797168	0.996268	0.99406	0.991496	0.952619			0.988703	0.652109	0.979966		0.994832	0.908917	0.932395	0.992003	0.981959	0.961795	0.995539	0.995426	0.993935	0.995042	0.973827	0.999618	0.97323	0.999679	0.998265	0.993835	0.9994	0.992491	0.997959		0.977379	0.998788	0.967673
1013	0.973908	0.997319	0.776435	0.940744	0.988028	0.998866	0.988543	0.808453	0.996631	0.994733	0.992253	0.95302			0.988765	0.709627	0.980271		0.995189	0.921097	0.928372	0.99205	0.983968	0.959357	0.994798	0.995545	0.994344	0.995504	0.97727	0.999598	0.972335	0.999621	0.998534	0.994671	0.999261	0.991652	0.997964		0.97814	0.998897	0.970011
1014	0.973111	0.997288	0.746635	0.946909	0.988885			0.819454	0.99702	0.99535	0.992762	0.953866			0.988688	0.731041	0.980434		0.995543	0.923646	0.921952	0.99195	0.985243	0.958592	0.993857	0.995367	0.994682	0.995894	0.980479	0.999586		0.999502	0.998728	0.995465	0.999048		0.998011		0.978547	0.99893	0.97258
1015	0.972793	0.997253	0.744479	0.951095	0.989697			0.829379	0.997317	0.995767	0.993085	0.955113			0.988352	0.777206	0.979704		0.995843	0.923832	0.911418	0.991487	0.9867	0.957822	0.992663	0.99518	0.994925	0.996343	0.983176	0.999556		0.999323	0.998939	0.995895	0.998832		0.998057		0.978956	0.998945	0.974308
1016	0.972416	0.997215	0.746341	0.955518	0.990583			0.836441	0.997534	0.996193	0.993399	0.956044			0.988085	0.811164	0.979517		0.995959	0.925957	0.901551	0.990987	0.98784	0.955867	0.991271	0.994936	0.995238	0.996767	0.984987	0.999509		0.999037	0.99903	0.996276	0.998598		0.998067		0.979564	0.998936	0.976376
1017		0.997147	0.745036	0.958539	0.991176			0.841953	0.997581	0.996543	0.993617	0.95749	0.955083	0.975398	0.987871	0.829602	0.980296	0.949839	0.996131	0.933148	0.890193	0.990432	0.988886	0.954057	0.989672	0.994742	0.995605	0.996927	0.986441	0.99939		0.998449	0.999054	0.996694	0.998364				0.979689	0.998887	0.978448
1018		0.997102	0.748889	0.960928	0.991627	0.998563	0.986322	0.848784	0.997559	0.996773	0.993478	0.95953	0.956807	0.977038	0.987737	0.842013	0.979537	0.945166	0.996313	0.940076	0.883543	0.990178	0.989772	0.952237	0.987105	0.994468	0.995992	0.997004	0.987348	0.999198	0.970961	0.997178	0.999008	0.997131	0.998134	0.990538	0.997992	0.994855	0.979241	0.998813	0.980053
1019		0.997049	0.756604	0.964517	0.991902	0.99826	0.98426	0.854482	0.997507	0.99698	0.993178	0.960192	0.95821	0.978664	0.987738	0.852895	0.980709	0.940416	0.996438	0.941693	0.877405	0.98991	0.990454	0.949043	0.983856	0.99401	0.996271	0.997086	0.987659	0.998974	0.969255	0.995974	0.998967	0.997371	0.997905	0.989304	0.997958	0.994795	0.978842	0.998779	0.981343
1020		0.997012	0.756939	0.968034	0.99207	0.997997	0.981566	0.864775	0.997577	0.997149	0.992821	0.960922	0.960096	0.980815	0.987281	0.860745	0.981869	0.932208	0.996571	0.942233	0.867511	0.989483	0.991071	0.943953	0.981646	0.993057	0.996544	0.997167		0.99884	0.967073	0.994621	0.99891	0.997601	0.997672	0.987993	0.997889	0.99474		0.998752	0.98279
1021	0.971607	0.996991	0.755941	0.972274	0.992307	0.997723	0.979114	0.868116	0.997582	0.997202	0.992523	0.961618	0.962617	0.983285	0.988115	0.868249	0.982325	0.926545	0.996821	0.943236	0.861206	0.988946	0.991317	0.941385	0.979356	0.991966	0.996708	0.997081	0.987767	0.998662	0.965155	0.993337	0.998808	0.997724	0.997463	0.986893	0.997847	0.994707	0.978451	0.99874	0.984702
1022	0.970961	0.996962	0.753453	0.977045	0.992713	0.997401	0.976316	0.87053	0.997613	0.997232	0.992233	0.961114	0.964832	0.98559	0.988526	0.874349	0.982411	0.919625	0.996966	0.94214	0.855876	0.988503	0.991141	0.93874	0.977107	0.990406	0.996893	0.996977	0.987816	0.998445	0.963495	0.991723	0.998779	0.997828	0.997303	0.98584	0.997765	0.994596	0.978885	0.998751	0.986062
1023	0.970636	0.996954	0.75223	0.98103	0.993101	0.997022	0.973166	0.88019	0.997656	0.997259	0.991973	0.960765	0.967266	0.987768	0.988823	0.884232	0.982732	0.913413	0.996941	0.940803	0.854172	0.988003	0.990343	0.933659	0.974623	0.989391	0.997022	0.996927	0.988434	0.998304	0.962234	0.989886	0.998736	0.997912	0.997153	0.984484	0.997657	0.994482	0.978678	0.998741	0.987878
1024	0.971183	0.996925	0.746673	0.984069	0.993202	0.99675	0.970567	0.890491	0.997693	0.997249	0.9916	0.959698	0.970747	0.989931	0.988886	0.885584	0.98356	0.908599	0.996873	0.93903	0.845947	0.987346	0.989521	0.924988	0.969621	0.98823	0.997157	0.996936	0.988701	0.998158	0.960584	0.988608	0.998678			0.983399	0.997531	0.994337	0.978718	0.998716	
1025	0.97159	0.99689	0.738235	0.985542	0.993269	0.996515	0.968664	0.901098	0.997701	0.997065	0.991286	0.959277	0.975854	0.991815	0.989183	0.895278	0.984227	0.907171	0.996794	0.937476	0.839027	0.986827	0.987607	0.916522	0.9641	0.986884	0.997183	0.997016	0.988694	0.998026	0.959063	0.987678	0.998613			0.982574	0.997463	0.994259	0.978416	0.998691	
1026	0.972398	0.996864	0.730072	0.985575	0.993368	0.996095	0.966535	0.908727	0.997719	0.997033	0.99072	0.959037	0.978493	0.993318	0.9898	0.901462	0.984687	0.900209	0.996732	0.936493	0.828109	0.986397	0.985175	0.905524	0.955332	0.985897	0.99722	0.997015	0.988854	0.997869	0.956857	0.986156	0.99853			0.981725	0.997318	0.994082	0.977965	0.99864	
1027	0.973305	0.996844	0.719205	0.985162	0.993244	0.995695	0.965112	0.922058	0.99769	0.996988	0.990077	0.959124	0.981587	0.994479	0.989931	0.908848	0.984925	0.895601	0.996667	0.936369	0.819649	0.986136				0.985003	0.99729	0.997075	0.988975	0.997746	0.953683	0.984759	0.998455			0.981215	0.997122	0.993765	0.977589	0.998564	
1028	0.973783	0.996879	0.708001	0.984149	0.993153	0.995232	0.963352	0.929257	0.997647	0.996943	0.98976	0.959609	0.984928	0.99518	0.990111	0.917195	0.985305	0.889694	0.996586	0.93591	0.82067	0.98584				0.983133	0.997323	0.997148	0.989107	0.997639	0.950392	0.983312	0.998372		0.997004	0.980587	0.996838	0.993462	0.97724	0.998435	
1029	0.974501	0.996894	0.694584	0.982734	0.992771	0.994809	0.961849	0.937829	0.997462	0.996675	0.989392	0.961123	0.987795	0.995743	0.990083	0.914746	0.985199	0.881995	0.996524	0.934131	0.824646	0.985562				0.981397	0.997376	0.997222	0.988931	0.997555	0.947416	0.981992	0.998294		0.996852	0.979954	0.996628	0.993095	0.976722	0.998222	0.989174
1030	0.974527	0.996792	0.675621	0.982913	0.991788	0.994276	0.959958	0.944981	0.997196	0.996187	0.98841	0.962079	0.989075	0.995764	0.990056	0.911042	0.984591	0.872959	0.99636	0.930602	0.820587	0.984933				0.980214	0.997367	0.997151	0.988218	0.997322	0.944277	0.980291	0.998114	0.997947	0.996588	0.979267	0.996131	0.992293	0.975909	0.997943	0.99029
1031	0.973653	0.99678		0.983779	0.990879	0.993501	0.957471	0.948891	0.996688	0.995263	0.987645	0.963136	0.990141	0.995817	0.990353	0.902269	0.983289	0.858867	0.996303	0.925616	0.818776	0.984171				0.978093	0.997267	0.996884	0.98718	0.996993	0.940137	0.978565	0.997855	0.997896	0.996206	0.978319	0.995192	0.991403	0.975199	0.997628	0.990878
1032	0.971676	0.996607		0.983498	0.98993	0.992547	0.954154	0.952378	0.99578	0.993793	0.986949	0.962993	0.99088	0.995506	0.990551	0.897112	0.981649	0.843126	0.996142	0.916843	0.822878	0.982995				0.975846	0.997113	0.996399	0.985922	0.996399		0.976344	0.997383	0.997658	0.995668	0.977053	0.992635	0.99052	0.9745	0.997263	0.99151
1033		0.99649		0.982904								0.963354			0.991046				0.995941	0.906587	0.820874	0.981711				0.973587															
1034		0.996385		0.982279								0.963376			0.991539				0.995593	0.898108	0.815566	0.980083				0.970161															
1035		0.996256		0.981839								0.964183			0.991635				0.995339	0.877603	0.805546	0.978688				0.964434															
1036		0.995929		0.980417								0.963711			0.991646				0.994774	0.859206	0.793527	0.976462				0.958368															
1037		0.995515	0.649266	0.978028								0.96131			0.991326				0.993948	0.834649	0.783979	0.974339	0.982159			0.952919															
1038		0.995138	0.621644	0.976267								0.959415			0.99143				0.992945	0.841305	0.782519	0.971977	0.978265			0.949261															
1039	0.969745	0.994545	0.597485	0.973415	0.989024	0.990973	0.949287	0.953611	0.994891	0.992256	0.986137	0.957634	0.991611	0.995134	0.99122	0.894897	0.978959	0.817701	0.991296	0.846911	0.782247	0.968737	0.973443	0.896316	0.943909	0.943905	0.996751	0.995477	0.985006	0.995305		0.97326	0.996659	0.99741	0.995047	0.974995	0.988375	0.989288	0.973097	0.996642	0.992419
1040	0.968126	0.994008	0.552319	0.970277	0.987938	0.989544	0.944639	0.955105	0.994132	0.990272	0.985576	0.955739	0.991427	0.994615	0.99076	0.898634	0.976666	0.805859	0.989519	0.825292	0.770502	0.965894	0.968152	0.878079	0.930807	0.938958	0.996465	0.994526	0.983794	0.994222		0.970734	0.995902	0.997121	0.99455	0.973199	0.985057	0.987955	0.972106	0.996047	0.993196
1041	0.965875	0.99342	0.498897	0.966605	0.987046	0.988264	0.940192	0.953917	0.993294	0.988355	0.98519	0.953714	0.991475	0.994373	0.989684	0.869375	0.974023	0.781005	0.988078	0.795418	0.755542	0.963283	0.962055	0.852023	0.913448	0.933759	0.996071	0.993817	0.982667	0.99335		0.967841	0.995028	0.996854	0.993927	0.971453	0.98184	0.98653	0.970987	0.995428	0.994013
1042	0.963784	0.99291	0.522666	0.962701	0.985736	0.986979	0.935768	0.953376	0.991751	0.985953	0.984725	0.952318	0.99174	0.993676	0.989359	0.880499	0.970544	0.775437	0.986643	0.807127	0.756305	0.960627	0.956999	0.834915	0.898187	0.932183	0.995711	0.993105	0.980848	0.992489		0.964778	0.994004	0.996199	0.993358	0.969867	0.978237	0.985248	0.970139	0.994805	0.994955
1043	0.959181	0.992044	0.505065	0.955949		0.984739	0.927724	0.951765	0.989949	0.984105	0.983902	0.949577	0.991268	0.99294	0.989801	0.893549	0.964606	0.76186	0.984079	0.80154	0.770142	0.955343	0.950111	0.821098	0.880616	0.930478	0.994906	0.991962		0.99097		0.959754	0.992117	0.995548	0.992191	0.966954	0.972137	0.984323	0.969115	0.993721	0.995672
1044	0.95493	0.991056	0.497594	0.947745	0.984802	0.983076	0.921739	0.950446	0.9884	0.982677	0.98305	0.947291	0.990875	0.992188	0.989581	0.903219	0.959431	0.746108	0.981196	0.790166	0.760458	0.950183	0.937875	0.793475	0.859534	0.928603	0.99405	0.990926	0.979216	0.989505	0.936937	0.956136	0.990332	0.994602	0.991086	0.964538	0.967012	0.98329	0.967574	0.992556	0.996039
1045	0.952464	0.990137	0.519154	0.939855	0.984148	0.981576	0.916009	0.95348	0.986945	0.981171	0.982358	0.945295	0.990195	0.990973	0.989784	0.907677	0.954455	0.736985	0.978791	0.79509	0.757549	0.944431	0.929354	0.797373	0.852977	0.926951	0.993302	0.989931	0.978041	0.988196	0.933598	0.952848	0.98822	0.993556	0.989669	0.962823	0.96357	0.983154	0.96639	0.991642	0.996379
1046	0.948651	0.988875	0.535552	0.932205	0.983042	0.979519	0.90885	0.953846	0.985251	0.97874	0.981598	0.944389	0.988814	0.98976	0.989665	0.907152	0.950023	0.729876	0.975449	0.797438	0.754753	0.93636	0.917207	0.790067	0.83576	0.925811	0.992209	0.988346	0.976784	0.986225	0.929747	0.948397	0.985296	0.992565	0.987469	0.960189	0.959789	0.982651	0.964984	0.990511	0.996654
1047	0.945452	0.987687	0.554075	0.923658	0.981383	0.977075	0.900418	0.951616	0.983742	0.976666	0.981093	0.942208	0.987929	0.988267	0.989807	0.908441	0.945953	0.723994	0.973233	0.790185	0.753621	0.927602	0.904892	0.788398	0.822179	0.924651	0.990332	0.986183	0.975094	0.98348	0.926133	0.943133	0.982408	0.991312	0.985477	0.957109	0.954501	0.981739	0.962842	0.988968	0.996954
1048	0.941425	0.986413	0.562625	0.914294	0.979238	0.974547	0.893331	0.948937	0.982091	0.97444	0.98052	0.939743	0.986859	0.986455	0.989877	0.906395	0.941314	0.711614	0.970706	0.782541	0.747049	0.920111	0.894766	0.783184	0.81221	0.923017	0.988307	0.983729	0.973049	0.980117	0.923093	0.937834	0.979367	0.990147	0.983461	0.954343	0.949343	0.980632	0.95855	0.987592	0.997327
1049	0.936269	0.984853	0.609005	0.902592	0.976587	0.971962	0.885559	0.945054	0.980716	0.972543	0.980422	0.934705	0.985861	0.984531	0.989535	0.906308	0.935861	0.705929	0.968126	0.786526	0.748089	0.913971	0.888907	0.78106	0.803816	0.921103	0.985918	0.981922	0.970111	0.977643	0.919957	0.932393	0.976591	0.989161	0.981527	0.952454	0.943447	0.979725	0.955135	0.98641	0.997716
1050	0.93193	0.983552	0.636301	0.888996	0.974153	0.969468	0.878447	0.940725	0.979189	0.970664	0.980298	0.929966	0.984627	0.982548	0.989259	0.905464	0.928559	0.701154	0.965355	0.78963	0.755501	0.909569	0.885363	0.77825	0.795444	0.919197	0.98435	0.980078	0.967245	0.975483	0.916768	0.926844	0.973507	0.988067	0.97939	0.949932	0.938232	0.978919	0.95172	0.985439	0.998034
1051	0.925585	0.981964	0.662861	0.872413	0.971672	0.967035	0.87284	0.934695			0.980129	0.92228	0.983402		0.988803	0.900698	0.919926	0.685454	0.962712	0.789879	0.760605	0.904644	0.880226	0.770671	0.78157	0.917317	0.982233	0.977788	0.964555	0.972759	0.913858	0.920392	0.969571	0.986589	0.97615	0.948061	0.932724	0.977586	0.946175	0.9844	0.998325
1052	0.918226	0.98026	0.681083	0.84887	0.967666	0.963255	0.863074	0.924352	0.97708	0.967635	0.98016	0.914634	0.981262	0.979666	0.988116	0.902266	0.909924	0.66457	0.958462	0.792985	0.767497	0.900778	0.874949	0.767383	0.772413	0.914092	0.978871	0.973962	0.961155	0.968554	0.909987	0.912234	0.965873	0.985049	0.972745	0.945201	0.925332	0.976203	0.93645	0.982605	0.998536
1053	0.914601	0.979415	0.69838	0.829317	0.963814	0.959225	0.853678	0.913399	0.975377	0.96457	0.97987	0.910475	0.978786	0.976798	0.987485	0.903996	0.904933	0.659921	0.954356	0.792944	0.770507	0.895171	0.870772	0.76023	0.764203	0.911531	0.97576	0.969761	0.956122	0.963743	0.907656	0.905235	0.964154	0.983547	0.969608	0.94272	0.917929	0.973961	0.934681	0.98019	0.998745
1054	0.909822	0.977921	0.703293	0.820378	0.959861	0.954403	0.840407	0.903329	0.973273	0.9608	0.979582	0.901459	0.976422	0.972972	0.986588	0.903717	0.895474	0.64437	0.950028	0.793098	0.77276	0.891234	0.86721	0.75533	0.758546	0.908347	0.972236	0.965687	0.951683	0.958911	0.90612	0.895328	0.957992	0.980583	0.963036	0.93908	0.908962	0.971538	0.933135	0.977244	0.998883
1055	0.907018	0.976097	0.70145	0.817828	0.955737	0.947759	0.832153	0.89204	0.970654	0.955057	0.978787	0.895309	0.972021	0.967902	0.985331	0.902576	0.896852	0.635817	0.943296	0.789715	0.772397	0.883582	0.860204	0.751651	0.75273	0.905375	0.966224	0.960756	0.946602	0.951407	0.901908	0.890445	0.950828		0.956393	0.936625	0.899323	0.967076	0.933522	0.971258	0.99904
1056	0.899508	0.974545	0.698203	0.812889	0.949648	0.940869	0.828015	0.881644	0.967484	0.949545	0.977607	0.897208	0.967771	0.961189	0.984009	0.90331	0.896854	0.633082	0.93967	0.788142	0.773564	0.878957	0.855199	0.748724	0.752191	0.902922	0.958893	0.954082	0.941003	0.942596	0.89965	0.883721	0.941044	0.97684	0.94616	0.935226	0.888571	0.961746	0.930408	0.964135	0.999169
1057	0.88599	0.971319	0.700307	0.804339	0.939574	0.928835	0.813064	0.863767	0.961987	0.936613	0.974373	0.889436	0.959854	0.949433	0.980829	0.899891	0.888844	0.63337	0.931515	0.78381	0.771778	0.868299	0.847541	0.738258	0.754668	0.898001	0.948469	0.944702	0.932764	0.93036	0.895504	0.867064	0.931322	0.971199	0.938471	0.92966	0.871469	0.95107	0.924608	0.952418	0.999277
1058	0.880164	0.967355	0.695833	0.795115	0.926507	0.915049	0.803287	0.84081	0.954852	0.927101	0.971679	0.888631	0.950938	0.935598	0.9759	0.895653	0.88417	0.648344	0.92138	0.774462	0.765354	0.856098	0.837149	0.73774	0.748057	0.894008	0.93506	0.931179	0.91685	0.914833	0.892978	0.851452	0.919721	0.965117	0.926104	0.924314	0.852629	0.938227	0.916105	0.940063	0.999379
1059	0.867029	0.963464	0.692786	0.785559	0.912747	0.899911	0.791031	0.822208	0.946052	0.915367	0.969987	0.884516	0.94142	0.921828	0.969682	0.890715	0.879458	0.647852	0.911287	0.764876	0.758427	0.844907	0.827327	0.727555	0.74096	0.889197	0.919546	0.916555	0.900112	0.898998	0.890687	0.83623	0.905588	0.958644	0.91056	0.916131	0.832979	0.927968	0.907187	0.926487	0.999462
1060	0.856154	0.960156	0.688817	0.773574	0.898864	0.885252	0.780152	0.803864	0.937511	0.903561	0.965035	0.874243	0.931702	0.911054	0.964045	0.882512	0.872603	0.647161	0.899888	0.754382	0.749267	0.835062	0.814906	0.711066	0.731393	0.879219	0.904496	0.902836	0.886963	0.882745	0.887189	0.819137	0.891927	0.95253	0.895977	0.907948	0.810565	0.917674	0.893406	0.915365	0.999534
1061	0.849469	0.956465	0.673645	0.768277	0.886863	0.874145	0.779584	0.788375	0.931186	0.893646	0.959448	0.8666	0.923754	0.899299	0.957622	0.876845	0.870026	0.65077	0.885878	0.73954	0.73652	0.826729	0.801066	0.697082	0.721044	0.873351	0.891571	0.890495	0.871303	0.868361	0.886606	0.810946	0.879089	0.946669	0.881271	0.905674	0.797099	0.910661	0.884052	0.907719	0.999584
1062	0.830557	0.948495	0.641391	0.759007	0.87124	0.858684	0.768576	0.766433	0.924343	0.881431	0.955782	0.838386	0.915744	0.889135	0.950088	0.863906	0.858231	0.645491	0.864322	0.715097	0.713805	0.805478	0.774668	0.676302	0.698365	0.86019	0.875913	0.874232	0.855739	0.851563	0.884093	0.795275	0.8674	0.93846	0.867942	0.89956	0.773983	0.902008	0.869797	0.899898	0.999614
1063	0.819589	0.943448	0.599655	0.751379	0.858879	0.844198	0.759681	0.743037	0.917509	0.871581	0.95242	0.824414	0.907549	0.878807	0.943097	0.857814	0.846675	0.636253	0.840078	0.687586	0.687693	0.785344	0.738265	0.646786	0.666926	0.838903	0.863011	0.860033	0.837113	0.835024	0.882161	0.779446	0.854915	0.93134	0.854347	0.892794	0.750955	0.893202	0.860851	0.891715	0.999568
1064	0.822884	0.938309	0.575427	0.746201	0.847499	0.830121	0.751021	0.736478	0.913107	0.864113	0.95185	0.837416	0.900007	0.870428	0.935339	0.851504	0.841576	0.625914	0.826361	0.665702	0.681565	0.787033	0.729616	0.63061	0.65057	0.840341	0.849896	0.847013	0.829607	0.820273	0.881252	0.770861	0.843482	0.923484	0.843373	0.883137	0.739579	0.890542	0.841846	0.884446	0.999463
1065	0.818019	0.929294	0.560733	0.739113	0.833021	0.812761	0.736748	0.718718	0.906249	0.853401	0.950708	0.827298	0.890925	0.859547	0.926951	0.843317	0.837054	0.617333	0.7975	0.653817	0.662541	0.778533	0.718979	0.611772	0.631964	0.842797	0.836735	0.832483	0.817851	0.804606	0.87615	0.758555	0.8302	0.914253	0.829828	0.872057	0.728569	0.882094	0.825888	0.876227	0.999356
1066	0.803041	0.919309	0.560383	0.725859	0.81553	0.791813	0.713011	0.687996	0.897374	0.833448	0.947334	0.806204	0.881197	0.845876	0.918917	0.830031	0.827854	0.61188	0.787751	0.62504	0.661727	0.769012	0.706704	0.588121	0.604417	0.839174	0.81889	0.81532	0.802021	0.785023	0.868555	0.734875	0.815368	0.903469	0.812766	0.856098	0.709024	0.87095	0.800691	0.866695	0.999231
1067	0.786868	0.908863	0.557634	0.718446	0.797163	0.764871	0.685594	0.657319	0.883536	0.806381	0.936772	0.772833	0.869994	0.836237	0.911365	0.811459	0.805192	0.597618	0.757515	0.619122	0.656243	0.750372	0.68166	0.565797	0.585637	0.839618	0.799531	0.792698	0.782375	0.760774	0.855477	0.705215	0.80001	0.891163	0.798036	0.837758	0.680533	0.856022	0.772308	0.85582	0.999107
1068	0.76651	0.9003	0.555184	0.699445	0.7845	0.736318	0.650866	0.629778	0.870186	0.792019	0.929899	0.747396	0.857414	0.820559	0.907766	0.808289	0.795387	0.587046	0.736053	0.630943	0.651357	0.734804	0.674033	0.569247	0.598951	0.852236	0.782073	0.782004	0.767049	0.747206	0.848595	0.676058	0.775374	0.877775	0.770497	0.813955	0.658802	0.848561	0.757811	0.844857	0.998978
1069	0.718182	0.877866	0.510993	0.650821	0.755149	0.685466	0.587916	0.583437	0.837181	0.750085	0.917543	0.678697	0.835737	0.798551	0.896138	0.773583	0.780973	0.537586	0.668792	0.621155	0.619604	0.704031	0.634117	0.553612	0.586473	0.847254	0.746223	0.750478	0.748708	0.71129	0.815807	0.616329	0.74004	0.849775	0.733387	0.772506	0.605222	0.834682	0.701253	0.827028	0.998836
1070	0.677431	0.8472	0.472566	0.62136	0.723331	0.636306	0.5142	0.53323	0.801533	0.705179	0.898133	0.622317	0.808591	0.764488	0.881165	0.727986	0.746787	0.513068	0.619633	0.579184	0.585721	0.65714	0.587536	0.506388	0.55058	0.83315	0.703022	0.710557	0.716069	0.669821	0.777016	0.55515	0.709004	0.818917	0.703185	0.721009	0.57474	0.808159	0.661876	0.795714	0.998638
1071	0.625518	0.835845	0.475595	0.575435	0.703099	0.586876	0.461989	0.432821	0.794467	0.694263	0.892599	0.620404	0.780457	0.735293	0.86886	0.686968	0.730946	0.53727	0.641812	0.573568	0.589175	0.660057	0.588742	0.498678	0.550266	0.841684	0.678648	0.68666	0.685754	0.643484	0.769675	0.501335	0.688087	0.803205	0.674989	0.670443	0.55778	0.810334	0.654356	0.785454	0.99843
1072	0.598825	0.832437	0.525151	0.555289	0.680264	0.556457	0.432772	0.397726	0.776465	0.670569	0.881979	0.600959	0.776467	0.710151	0.863315	0.652646	0.711706	0.523383	0.676239	0.578631	0.584142	0.642522	0.59113	0.480756	0.539357	0.852398	0.653104	0.671672	0.670467	0.625262	0.755868	0.458986	0.65077	0.788161	0.638496	0.652064	0.520656	0.797834	0.62827	0.75221	0.998123
1073	0.551824	0.808987	0.534182	0.505599	0.648536	0.524812	0.418164	0.351938	0.763262	0.654392	0.874861	0.580165	0.750405	0.663353	0.847302	0.63347	0.675182	0.497699	0.661804	0.613079	0.596275	0.65887	0.626035	0.482254	0.548525	0.845351	0.621572	0.636161	0.664	0.580045	0.733225	0.429179	0.639751	0.766214	0.626288	0.626444	0.475679	0.789863	0.578561	0.741785	0.99784
1074	0.521603	0.801571	0.558175	0.49865	0.61494	0.531642	0.474868	0.342814	0.757877	0.672962	0.883883	0.54483	0.749526	0.643446	0.828769	0.662717	0.677048	0.551484	0.65552	0.624049	0.607322	0.681292	0.63943	0.494658	0.564	0.847995	0.609564	0.655716	0.647143	0.603938	0.744405	0.440595	0.659693	0.757815	0.632398	0.646557	0.462981	0.796434	0.567222	0.746265	0.997534
1075	0.520342	0.796686	0.602356	0.497296	0.596287	0.512067	0.506212	0.367094	0.751215	0.682292	0.882011	0.580296	0.742584	0.621395	0.814541	0.675951	0.671057	0.566264	0.652488	0.64683	0.626674	0.698556	0.668557	0.51419	0.580138	0.854047	0.619363	0.645376	0.639462	0.600414	0.73153	0.418726	0.67107	0.761243	0.637357	0.649455	0.475785	0.79912	0.561459	0.739504	0.997258
1076	0.548172	0.803305	0.617675	0.507413	0.583331	0.511529	0.533287	0.368542	0.748477	0.682447	0.883271	0.608067	0.736075	0.615383	0.79867	0.674229	0.66288	0.578129	0.632068	0.648786	0.633568	0.701851	0.679319	0.525508	0.59082	0.854028	0.603419	0.63932	0.620255	0.595814	0.717696	0.421107	0.671502	0.755285	0.631187	0.665005	0.482404	0.797465	0.565397	0.740625	0.996799
1077	0.581702	0.817827	0.631021	0.526526	0.595565	0.524257	0.569525	0.384008	0.751562	0.69232	0.88465	0.638125	0.726323	0.615233	0.794257	0.688572	0.668023	0.603651	0.636611	0.658993	0.641182	0.710878	0.691159	0.539613	0.596444	0.854548	0.60427	0.64338	0.62138	0.604267	0.741542	0.442723	0.680706	0.753183	0.636108	0.683529	0.500839	0.797509	0.579853	0.737127	0.996221
1078	0.595947	0.828923	0.645359	0.527175	0.596263	0.51872	0.581661	0.404725	0.756387	0.697636	0.879811	0.646722	0.729212	0.608165	0.780963	0.714099	0.664788	0.632353	0.643966	0.663053	0.644734	0.714723	0.708764	0.562652	0.615315	0.855608	0.595148	0.642213	0.626383	0.606582	0.733036	0.452653	0.686906	0.746736	0.636135	0.684281	0.518185	0.792383	0.598112	0.728615	0.995526
1079																													0.625314												
1080	0.600928	0.823432	0.657855	0.556054	0.594534	0.503088	0.576071	0.414345	0.752097	0.694349	0.874677	0.635417	0.733543	0.604368	0.775008	0.729015	0.678109	0.647579	0.643625	0.666318	0.646393	0.713636	0.721814	0.577484	0.623232	0.855819	0.588072	0.640562	0.636572	0.606727	0.718883	0.443585	0.68458	0.740509	0.628838	0.672733	0.528866	0.791365	0.589147	0.728916	0.994892
1081	0.602899	0.82883	0.665357	0.56569	0.608318	0.487964	0.582651	0.430168	0.750222	0.691307	0.869683	0.626259	0.734701	0.615051	0.765576	0.727972	0.686003	0.658822	0.659554	0.672084	0.650502	0.713973	0.726682	0.594671	0.638618	0.860863	0.588433	0.644533	0.65944	0.61473	0.70769	0.43763	0.683173	0.735498	0.622699	0.670317	0.550256	0.788526	0.589653	0.727719	0.993895
1082	0.609037	0.827845	0.677337	0.594567	0.629366	0.483819	0.596756	0.45816	0.75669	0.691846	0.865177	0.615444	0.739175	0.629623	0.764895	0.738136	0.697377	0.670962	0.674472	0.695424	0.660985	0.722205	0.736276	0.616078	0.656637	0.865954	0.588888	0.650242	0.672891	0.623261	0.721346	0.447749	0.686074	0.730582	0.623315	0.675562	0.568907	0.785935	0.594905	0.727752	0.992536
1083	0.615191	0.828887	0.676165	0.617049	0.639158	0.471333	0.587954	0.469045	0.753566	0.679415	0.854865	0.593848	0.740331	0.621295	0.762122	0.740487	0.701264	0.677313	0.672179	0.699359	0.65608	0.719267	0.7355	0.619408	0.655772	0.864475	0.586439	0.651796	0.68	0.62609	0.717679	0.447989	0.685535	0.72474	0.617726	0.668153	0.576143	0.783679	0.593604	0.723049	0.991428
1084	0.60683	0.826209	0.679241	0.641996	0.636231	0.461147	0.584197	0.476347	0.743019	0.669769	0.846912	0.564207	0.73724	0.606844	0.755696	0.739404	0.697904	0.682323	0.663906	0.703771	0.657275	0.719018	0.736522	0.629245	0.662656	0.864034	0.578872	0.641483	0.686013	0.614717	0.70719	0.446005		0.720012		0.661474	0.571809	0.779155	0.589207	0.719579	0.990181
1085	0.59949	0.818324	0.678444	0.651506	0.629684	0.458295	0.578688	0.479332	0.73251	0.648998	0.841566	0.544878	0.733994	0.587932	0.749124	0.742235	0.696744	0.682971	0.655593	0.702413	0.649697	0.706433	0.737062	0.633203	0.662524	0.865949	0.574682	0.632804	0.675818	0.605272	0.70166	0.451982	0.677576	0.715275	0.606651	0.653494	0.567245	0.777695	0.586602	0.716425	0.989229
1086	0.580082	0.815	0.672151	0.65503	0.611853	0.465124	0.584384	0.459447	0.723636	0.639009	0.833632	0.530409	0.726863	0.5542	0.742881	0.737186	0.67907	0.679978	0.635477	0.701085	0.640439	0.702264	0.728174	0.628264	0.652318	0.865697	0.564483	0.617331	0.651712	0.589591	0.680931	0.463328	0.675475	0.710164	0.605355	0.658194	0.556702	0.774188	0.577957	0.71233	0.988344
1087	0.568338	0.809829	0.660866	0.662002	0.593671	0.47161	0.598248	0.427855	0.721729	0.646355	0.826756	0.529792	0.72025	0.522409	0.73481	0.730281	0.665209	0.678549	0.619155	0.701001	0.632981	0.703697	0.721023	0.625366	0.646412	0.867392	0.559199	0.610126	0.633781	0.580846	0.686945	0.471234	0.678675	0.705537	0.610625	0.670587	0.551897	0.775984	0.5704	0.713309	0.986407
1088	0.56161	0.805236	0.657018	0.66485	0.572888	0.469497	0.598506	0.412876	0.709545	0.65735	0.81854	0.520041	0.71982	0.48963	0.728719	0.72581	0.657045	0.689974	0.598857	0.698876	0.623288	0.694218	0.719815	0.620525	0.637086	0.869918	0.551014	0.599872	0.621986	0.571862	0.681001	0.474778	0.68119	0.69963	0.610399	0.674123	0.551131	0.77619	0.55973	0.710296	0.984489
1089	0.559118	0.796403	0.652194	0.676484	0.560196	0.467288	0.605425	0.398558	0.707587	0.663802	0.810279	0.517849	0.71729	0.461234	0.715679	0.71443	0.642215	0.696462	0.582599	0.701013	0.618438	0.692932	0.708241	0.618276	0.631726	0.870877	0.543636	0.595108	0.611693	0.569577	0.637565	0.475556	0.686583	0.696454	0.613862	0.677533	0.557628	0.780858	0.546574	0.712151	0.982683
1090	0.5644	0.789464	0.646247	0.689646	0.561852	0.461944	0.616649	0.390967	0.718435	0.664126	0.796016	0.50981	0.727245	0.449228	0.696939	0.714039	0.634959	0.714394	0.565032	0.706351	0.618746	0.690467	0.714841	0.614104	0.623558	0.874851	0.540106	0.596289	0.606025	0.572666	0.644368	0.470093	0.692738	0.693823	0.616007	0.674269	0.55862	0.78898	0.528558	0.716309	0.981304
1091	0.573781	0.783253	0.646804	0.701723	0.569063	0.466048	0.624505	0.391221	0.730743	0.681647	0.780324	0.499336	0.733509	0.440873	0.69232	0.715074	0.619417	0.729193	0.563803	0.715764	0.616705	0.690087	0.723695	0.620563	0.621573	0.875522	0.541918	0.607653	0.598075	0.584596	0.640508	0.47202	0.707026	0.692145	0.618321	0.678343	0.570985	0.800956	0.519788	0.718821	0.979612
1092	0.570322	0.768049	0.621797	0.708209	0.559466	0.453587	0.627324	0.385971	0.731371	0.676942	0.755787	0.468545	0.733348	0.414905	0.682067	0.695946	0.599299	0.735117	0.549379	0.7145	0.594954	0.667554	0.702137	0.598962	0.594429	0.861123	0.540665	0.60898	0.589348	0.586035	0.601881	0.456044	0.710482	0.685715	0.614331	0.679202	0.568356	0.802071	0.493123	0.715014	0.977712
1093	0.573189	0.749509	0.608197	0.703157	0.561522	0.426475	0.625646	0.384293	0.729537	0.66484	0.729103	0.405406	0.73157	0.374205	0.677618	0.690892	0.568986	0.74036	0.515788	0.713417	0.580577	0.652546	0.695612	0.589161	0.582061	0.847489	0.534695	0.604913	0.597939	0.581693	0.568485	0.432355	0.709921	0.678202	0.605014	0.675913	0.564697	0.804267	0.476159	0.709954	
1094	0.570758	0.729676	0.600704	0.697878	0.571467	0.423793	0.625223	0.368371	0.727887	0.664979	0.702791	0.387517	0.718487	0.342296	0.670745	0.688677	0.539962	0.736668	0.514342	0.704493	0.580985	0.646216	0.700601	0.588242	0.577515	0.847971	0.543238	0.614297	0.61832	0.591955	0.547946	0.414901	0.69838	0.674459	0.553736	0.671393	0.569836	0.810468	0.479995	0.711796	0.976017
1095	0.56139	0.708456	0.59445	0.687694	0.577118	0.407843	0.61571	0.351203	0.720047	0.654189	0.685119	0.356401	0.703622	0.322811	0.650962	0.671444	0.509564	0.726965	0.466397	0.688657	0.573253	0.654097	0.694736	0.581123	0.570077	0.814771	0.546789	0.619603	0.627965	0.59726	0.516062	0.401374	0.683607	0.655297	0.507443	0.655889	0.562593	0.810923	0.47311	0.701704	0.974335
1096	0.569498	0.718624	0.597057	0.695344	0.584401	0.418894	0.626598	0.358871	0.722524	0.666611	0.700562	0.353364	0.687407	0.303677	0.65412	0.662482	0.472692	0.711465	0.484691	0.695374	0.566649	0.660927	0.677467	0.584318	0.572949	0.815722	0.548354	0.632607	0.641987	0.611518	0.51039	0.409993	0.68351	0.656859	0.504582	0.663113	0.564686	0.820133	0.476754	0.709767	0.972666
1097	0.573963	0.753928	0.620338	0.701533	0.611707	0.466035	0.665214	0.371287	0.731332	0.683244	0.718069	0.372603	0.70163	0.312442	0.664573	0.688939	0.47936	0.706642	0.539285	0.732191	0.608588	0.7055	0.723602	0.630422	0.612439	0.846566	0.579916	0.661999	0.662197	0.643351	0.55051	0.457827	0.70646	0.68326	0.547015	0.690831	0.595885	0.829583	0.495319	0.722189	0.970904
1098	0.578255	0.763871	0.644736	0.726264	0.626883	0.498298	0.690313	0.372727	0.744362	0.698043	0.725058	0.383619	0.710924	0.324109	0.678029	0.710029	0.477385	0.713022	0.538812	0.746859	0.621799	0.725245	0.730391	0.649786	0.641079	0.853436	0.594056	0.680264	0.6814	0.66365	0.573383	0.485672	0.747399	0.706224	0.608278	0.7134	0.619875	0.841298	0.52566	0.734411	0.969852
1099	0.57738	0.772718	0.652256	0.735636	0.62006	0.509226	0.700675	0.381414	0.750634	0.708653	0.733765	0.384298	0.716582	0.328615	0.691797	0.71411	0.469705	0.710943	0.554783	0.756941	0.632729	0.733113	0.742034	0.663312	0.650803	0.870004	0.608289	0.693907	0.669797	0.678213	0.564503	0.492444	0.756106	0.710857	0.616507	0.716459	0.633965	0.848941	0.520027	0.74391	0.968619
1100	0.590432	0.773979	0.634881	0.746345	0.641787	0.518062	0.722368	0.372943	0.761985	0.71646	0.746632	0.398985	0.723788	0.33813	0.701713	0.721536	0.437173	0.716866	0.568298	0.755867	0.618053	0.731844	0.739427	0.6651	0.652559	0.861795	0.622877	0.710658	0.686589	0.696766	0.56953	0.502037	0.78107	0.723037	0.66057	0.730664	0.660918	0.856712	0.532273	0.753646	0.967883
1101	0.59443	0.759111	0.659942	0.765851	0.67355	0.522165	0.736311	0.425026	0.770625	0.727589	0.76311	0.432287	0.744454	0.351488	0.725278	0.739746	0.465894	0.744142	0.619418	0.782537	0.649891	0.760174	0.771045	0.694525	0.680552	0.869707	0.650728	0.733573	0.691555	0.72096	0.570104	0.499751	0.794014	0.734795	0.687315	0.738036	0.683346	0.863963	0.557744	0.765552	0.967291
1102	0.599455	0.764944	0.632734	0.768095	0.69752	0.509255	0.744328	0.426813	0.778139	0.738023	0.769109	0.439049	0.74364	0.352041	0.73971	0.732302	0.449068	0.745771	0.640775	0.79967	0.665659	0.770468	0.787271	0.714546	0.700798	0.879207	0.667895	0.74942	0.72813	0.740296	0.551602	0.490915	0.808946	0.734974	0.705189	0.737517	0.69633	0.871393	0.562801	0.779018	0.964691
1103	0.656728	0.800409	0.715936	0.796895	0.747281	0.568569	0.78478	0.467991	0.811871	0.775872	0.793162	0.484975	0.794065	0.368569	0.76324	0.767837	0.490454	0.790446	0.709407	0.834947	0.700262	0.806636	0.822669	0.762296	0.735337	0.894915	0.712315	0.787188	0.759578	0.781476	0.577652	0.552564	0.824954	0.77268	0.732576	0.778231	0.752486	0.884407	0.621741	0.806709	0.964136
1104	0.698594	0.817567	0.727179	0.816958	0.773817	0.601376	0.808864	0.522528	0.836711	0.79975	0.805254	0.52873	0.825464	0.368298	0.77511	0.754667	0.524541	0.814202	0.745019	0.841828	0.699753	0.817491	0.829176	0.770316	0.749799	0.899533	0.736706	0.8054	0.782605	0.801684	0.584096	0.587684	0.852073	0.78526	0.754811	0.802411	0.791063	0.894534	0.651152	0.822036	0.963623
1105	0.723151	0.833684	0.763691	0.834795	0.790778	0.617767	0.819423	0.561847	0.850971	0.817783	0.812068	0.550471	0.837789	0.366086	0.784775	0.779808	0.541258	0.832517	0.764568	0.852927	0.704116	0.826365	0.839004	0.789507	0.763269	0.904467	0.757988	0.819374	0.80182	0.817058	0.601295	0.608093	0.864707	0.804988	0.7684	0.810732	0.829697	0.900049	0.676717	0.832487	0.962875
1106	0.744025	0.850606	0.785984	0.844661	0.811332	0.661624	0.834849	0.60583	0.8658	0.833646	0.81878	0.574567	0.851206	0.357833	0.791744	0.806727	0.552477	0.849978	0.785414	0.872196	0.71146	0.83751	0.857293	0.813242	0.776642	0.914023	0.779384	0.835683	0.822136	0.834099	0.621379	0.657464	0.875751	0.823061	0.782423	0.831041	0.855369	0.910051	0.709014	0.846988	0.962656
1107	0.769424	0.861215	0.803285	0.859856	0.834169	0.710058	0.853078	0.632705	0.880507	0.851525	0.827293	0.607915	0.868411	0.354639	0.805198	0.827691	0.558717	0.859071	0.809962	0.885443	0.719731	0.849488	0.869465	0.831843	0.789298	0.919614	0.799824	0.851625	0.847583	0.85112	0.646229	0.712608	0.889743	0.841925	0.801347	0.849746	0.8786	0.920339	0.744917	0.861279	0.962166
1108	0.795989	0.872816	0.822777	0.874974	0.853078	0.749306	0.868051	0.663555	0.895022	0.867063	0.835938	0.632963	0.885911	0.322197	0.819455	0.844591	0.570564	0.870837	0.831586	0.897195	0.717789	0.860054	0.877301	0.845807	0.800211	0.918984	0.820927	0.870743	0.864766	0.870775	0.672457	0.753862	0.902315	0.86277	0.821974	0.871303	0.901386	0.931595	0.772692	0.875129	0.961203
1109	0.814104	0.875207	0.831247	0.883156	0.864237	0.775523	0.87586	0.670774	0.904282	0.876929	0.839264	0.634326	0.895981	0.302083	0.828426	0.857365	0.566792	0.879652	0.846923	0.900256	0.71288	0.867313	0.879321	0.85182	0.803378	0.914762	0.836603	0.884042	0.874896	0.884939	0.690861	0.780725	0.916746	0.876545	0.842087	0.882085	0.918012	0.938447	0.786459	0.885038	0.9602
1110	0.827685	0.881788	0.844562	0.897128	0.873307	0.791426	0.881903	0.70431	0.908934	0.88598	0.844044	0.630097	0.906645	0.32045	0.840764	0.869142	0.575495	0.891569	0.86033	0.911097	0.725613	0.874207	0.882513	0.865605	0.818166	0.919464	0.853942	0.898184	0.881492	0.899364	0.698861	0.789217	0.92694	0.889319	0.858399	0.892359	0.929738	0.946163	0.790566	0.896503	0.95943
1111	0.837217	0.88556	0.84771	0.90215	0.88049	0.808113	0.884287	0.720288	0.912756	0.888257	0.846799	0.622916	0.912042	0.337301	0.851179	0.877289	0.579856	0.89647	0.871146	0.916988	0.717719	0.879905	0.882427	0.869086	0.820839	0.918943	0.866866	0.90793	0.884411	0.909606	0.708005	0.80572	0.934621	0.89968	0.864339	0.898863	0.935004	0.951232	0.793755	0.903986	0.958556
1112	0.842876	0.88613	0.840016	0.903481	0.884679	0.81616	0.88374	0.720593	0.915958	0.888139	0.844305	0.611571	0.915077	0.389675	0.858397	0.882924	0.572946	0.899406	0.878408	0.921222	0.71307	0.882064	0.881582	0.871902	0.813275	0.915931	0.876743	0.914936	0.885153	0.916816	0.715163	0.813299	0.940736	0.907042	0.874538	0.901499	0.938053	0.954091	0.7935	0.908635	0.958686
1113	0.849194	0.888534	0.845783	0.910168	0.89301	0.820523	0.888023	0.751268	0.919978	0.8915	0.843814	0.621741	0.921131	0.454793	0.867902	0.88942	0.587599	0.90729	0.887429	0.929412	0.723877	0.886189	0.879529	0.882507	0.831953	0.91747	0.887895	0.923732	0.890326	0.925716	0.716302	0.812294	0.94493	0.914755	0.877855	0.904924	0.942542	0.958038	0.796446	0.914802	0.958211
1114	0.857614	0.89113	0.834824	0.913724	0.901824	0.829234	0.892213	0.776996	0.925938	0.899081	0.846478	0.629471	0.92615	0.516316	0.872573	0.897308	0.592843	0.910815	0.897218	0.934868	0.724139	0.892091	0.876941	0.887005	0.840641	0.91301	0.899981	0.932547	0.898804	0.934424	0.726305	0.81746	0.950256	0.92327	0.884574	0.908565	0.946915	0.962493	0.807799	0.922258	0.957864
1115	0.867724	0.894409	0.832645	0.913332	0.909393	0.836252	0.894092	0.796975	0.932521	0.903852	0.849311	0.634533	0.931457	0.544407	0.879623	0.903649	0.609468	0.914713	0.906302	0.940851	0.718434	0.895671	0.872073	0.892955	0.852461	0.910595	0.911851	0.942291	0.904617	0.943806	0.744762	0.819263	0.955437	0.932486	0.892154	0.910003	0.95092	0.966449	0.821963	0.928378	0.958009
1116	0.872175	0.891828	0.824508	0.903609	0.913191	0.827482	0.890712	0.811191	0.93804	0.912698	0.846831	0.635284	0.934488	0.546219	0.884928	0.903379	0.615921	0.915449	0.912045	0.943109	0.717025	0.896379	0.863004	0.893973	0.857274	0.906132	0.920715	0.949161	0.908116	0.950414	0.745911	0.807306	0.959323	0.93862	0.895603	0.906905	0.953909	0.969003	0.825961	0.932081	0.961753
1117	0.875259	0.884211	0.815267	0.89601	0.916231	0.822705	0.885939	0.82318	0.943498	0.917476	0.84666	0.663498	0.936616	0.530331	0.889555	0.903964	0.618213	0.915329	0.917789	0.94599	0.720449	0.90006	0.844386	0.89654	0.864383	0.901339	0.927407	0.954198	0.910557	0.955147	0.747919	0.79864	0.961051	0.94425	0.89469	0.903912	0.956364	0.971052	0.829275	0.934921	0.962065
1118	0.882817	0.873514	0.809143	0.871917	0.915996	0.807273	0.870992	0.827578	0.948059	0.921604	0.843836	0.68532	0.938368	0.509913	0.893529	0.904648	0.629157	0.915489	0.920274	0.948103	0.711277	0.904406	0.836375	0.900827	0.872271	0.891405	0.932119	0.958036	0.909584	0.958685	0.744763	0.782889	0.962977	0.94771	0.892191	0.893052	0.957452	0.972682	0.834244	0.937594	0.960841
1119	0.892852	0.874798	0.823731	0.868501	0.91555	0.804252	0.880989	0.837984	0.950281	0.927154	0.85608	0.719465	0.939243	0.475147	0.897529	0.913868	0.634977	0.916073	0.92469	0.951502	0.728067	0.909753	0.835132	0.910001	0.883345	0.888688	0.937234	0.962171	0.909021	0.962527	0.740971	0.776574	0.965197	0.951617	0.888337	0.897883	0.958993	0.97516	0.835061	0.942364	0.962552
1120	0.900475	0.872898	0.830911	0.836622	0.906332	0.796288	0.86714	0.850262	0.951079	0.927949	0.859088	0.738736	0.9388	0.429974	0.902416	0.91881	0.619047	0.915051	0.925435	0.953811	0.744024	0.915941	0.834232	0.917696	0.891963	0.883146	0.938121	0.96283	0.897761	0.963126	0.726656	0.766507	0.967172	0.951521	0.883195	0.885736	0.958045	0.976764	0.822347	0.944357	0.964389
1121	0.910806	0.879879	0.829229	0.822589	0.893302	0.804104	0.862233	0.853874	0.949995	0.928347	0.861449	0.764439	0.933978	0.37549	0.906963	0.920582	0.56917	0.90688	0.930057	0.953633	0.759033	0.920839	0.826026	0.918964	0.896643	0.874614	0.938304	0.964094	0.883119	0.964143	0.728288	0.77285	0.968814	0.950797	0.878508	0.88096	0.957579	0.978432	0.813185	0.947294	0.964037
1122	0.919547	0.892905	0.854744	0.838666	0.901743	0.822525	0.880733	0.866625	0.949373	0.931786	0.881361	0.77874	0.941225	0.325358	0.919659	0.927647	0.579446	0.91275	0.936887	0.959866	0.759194	0.92532	0.836303	0.934187	0.910679	0.893528	0.945813	0.969391	0.888209	0.969311	0.743882	0.789864	0.973102	0.95554	0.887915	0.890282	0.963868	0.980507	0.81013	0.952156	0.964505
1123	0.920106	0.899994	0.863477	0.809551	0.908792	0.827766	0.870672	0.879214	0.948525	0.932055	0.886936	0.785219	0.937591	0.2717	0.928512	0.931098	0.52728	0.907501	0.938403	0.961763	0.743555	0.927142	0.840114	0.941143	0.913288	0.890927	0.949569	0.97126	0.888368	0.971458	0.747672	0.794504	0.973609	0.952358	0.879878	0.876885	0.963786	0.982055	0.805416	0.955635	0.965781
1124	0.924371	0.913114	0.882731	0.802785	0.921901	0.846018	0.892474	0.891718	0.954013	0.941527	0.903397	0.797992	0.945263	0.254297	0.942146	0.936841	0.562887	0.910661	0.947955	0.967295	0.735946	0.932555	0.84997	0.951091	0.921215	0.918505	0.959095	0.977072	0.899553	0.977122	0.762979	0.812656	0.976841	0.956617	0.898919	0.894398	0.968199	0.98416	0.816641	0.960913	0.966676
1125	0.928075	0.920963	0.887897	0.791546	0.930001	0.85554	0.904519	0.897686	0.956585	0.945485	0.915016	0.810101	0.949702	0.260751	0.951562	0.938961	0.588334	0.913892	0.955671	0.970397	0.725999	0.937321	0.852753	0.95609	0.926643	0.926575	0.965073	0.980791	0.904502	0.980719	0.783369	0.824542	0.979069	0.959558	0.90955	0.903421	0.971058	0.985962	0.824359	0.965419	0.967324
1126	0.92854	0.925254	0.88489	0.760315	0.932067	0.856386	0.91498	0.894828	0.957123	0.948703	0.920829	0.820981	0.946831	0.269579	0.957925	0.934601	0.609594	0.907099	0.959475	0.970965	0.70408	0.941002	0.845537	0.957296	0.927305	0.923631	0.969783	0.983406	0.898734	0.983168	0.79481	0.818523	0.980435	0.960339	0.914382	0.908374	0.971296	0.987212	0.815221	0.969482	0.965693
1127	0.926085	0.931784	0.875511	0.742001	0.933495	0.850103	0.914444	0.889929	0.960776	0.953047	0.925053	0.832686	0.942306	0.273141	0.962615	0.927602	0.58224	0.902309	0.968317	0.971371	0.670846	0.943117	0.830551	0.95881	0.92677	0.926728	0.97511	0.9862	0.891091	0.986049	0.806502	0.810271	0.982945	0.960213	0.922072	0.905448	0.971326	0.988593	0.807643	0.973713	0.964128
1128	0.929183	0.939814	0.877077	0.742127	0.94237	0.856842	0.920617	0.901113	0.967551	0.960401	0.936112	0.846482	0.950621	0.306454	0.968852	0.935768	0.596826	0.899245	0.974821	0.97366	0.649319	0.947019	0.822858	0.960787	0.927818	0.934166	0.981568	0.989528	0.904099	0.989416	0.830768	0.821059	0.987421	0.966826	0.945268	0.912556	0.973114	0.990583	0.829723	0.978805	0.969467
1129	0.935699	0.946084	0.881255	0.705658	0.95005	0.874592	0.928961	0.914289	0.974055	0.966048	0.941246	0.854404	0.955238	0.32005	0.973838	0.942383	0.73042	0.909139	0.980337	0.97589	0.623546	0.950143	0.81536	0.962708	0.926861	0.942951	0.986483	0.991832	0.914167	0.991706	0.849824	0.83943	0.99007	0.975031	0.956702	0.920043	0.975248	0.991674	0.844973	0.981217	0.973925
1130	0.937718	0.949082		0.695873	0.951433	0.877431	0.929838	0.91899	0.977206	0.967715	0.942206	0.856231	0.956854	0.328197	0.976187	0.94973	0.751019	0.907165	0.982027		0.584607	0.950969	0.795786			0.94215	0.988699	0.992765	0.914543	0.992652	0.86349	0.844743	0.991233	0.979204	0.961928	0.919901	0.975185	0.991937	0.84664	0.982443	0.976042
1131	0.94554	0.954071		0.711292	0.960432	0.899527	0.938871	0.938206	0.980588	0.973288	0.9458	0.86334	0.971107	0.348541	0.978565	0.960074	0.808189	0.936622	0.985107		0.5902	0.954609	0.80331			0.948356	0.990675	0.993682	0.934806	0.993658	0.869157	0.867259	0.992122	0.982749	0.964809	0.931182	0.978406	0.992416	0.870284	0.983556	0.977734
1132	0.95217	0.958221		0.69055	0.964602	0.912668	0.94333	0.957203	0.982547	0.977233	0.950375	0.877068	0.978629	0.373957	0.980815	0.96606	0.845139	0.945647	0.987721		0.601231	0.959137	0.813562			0.952898	0.991789	0.994289	0.947473	0.994287	0.872021	0.880574	0.992825	0.984395	0.967192	0.937501	0.979974	0.992885	0.884317	0.984402	0.979269
1133	0.958121	0.961226		0.692685	0.967169	0.920483	0.945843	0.966923	0.983929	0.978914	0.951438	0.88713	0.980876	0.386546	0.982071	0.97209	0.864326	0.947877	0.988576		0.579925	0.96107				0.95415	0.992881	0.994969	0.95264	0.994953	0.883809	0.892321	0.993779	0.986125	0.971023	0.940595	0.981204	0.993427	0.892785	0.985314	0.981239
1134	0.964238	0.963801		0.656908	0.970122	0.928698	0.948025	0.972322	0.985439	0.980855	0.95283	0.895799	0.983499	0.405871	0.984281	0.977277	0.878636	0.954341	0.989693		0.570873	0.964695				0.954003	0.994118	0.995707	0.956978	0.995675	0.890668	0.903146	0.994461	0.987829		0.943293	0.982846	0.993937	0.899907	0.98631	0.982834
1135	0.968748	0.967512		0.648291	0.972614	0.935502	0.949553	0.975961	0.98663	0.982202	0.954672	0.904732	0.985908	0.438274	0.98655	0.981362	0.882272	0.957019	0.990809		0.591906	0.967383				0.956745	0.995155		0.961004		0.895214	0.909959	0.995006	0.988881		0.94607	0.983864	0.994372	0.907766		
1136	0.972887	0.971162	0.873635	0.626284				0.980735	0.987979	0.983484	0.956062	0.912343	0.987979	0.455688	0.987769		0.892537	0.960358	0.991505	0.974574	0.596609	0.968212	0.807818	0.958421	0.916787	0.959254											0.984722				
1137	0.975052	0.972367	0.881685	0.599221						0.984027	0.956892	0.91604	0.988594	0.481325	0.988523			0.961338	0.991892	0.977955	0.6046	0.969134	0.80833	0.963179	0.921597	0.961063											0.984882				
1138		0.972954	0.894308	0.581933						0.983929	0.957885	0.917834	0.988844	0.513127	0.98917				0.992006	0.98129	0.607802	0.969274	0.818658	0.970213	0.929515	0.962106											0.984851				
1139		0.973684	0.91256	0.558293							0.958774	0.91862		0.557261	0.990161				0.992349	0.982749	0.606327	0.969829	0.820905	0.971937	0.927012	0.962946											0.984926				
1140		0.974452	0.912847	0.53077							0.95972	0.919665		0.569489	0.99127				0.992809	0.984213	0.618675	0.969998	0.818284	0.977753	0.930877	0.964145											0.984984				
1141		0.974795	0.918198	0.483681							0.960335	0.921383		0.590492						0.985491	0.628688	0.970184	0.815913	0.981157	0.937634																
1142		0.975233	0.920998	0.469331							0.960561	0.923084								0.986185	0.641825	0.970332	0.813681	0.983642	0.941339																
1143		0.975826	0.920646	0.42031								0.922942								0.986452	0.641339	0.970545	0.810295	0.984826	0.941815																
1144		0.976706	0.921754	0.374946								0.923978								0.98645	0.650421	0.971209	0.810285	0.985499	0.945564																
1145		0.977924	0.921371	0.352411								0.924871									0.655847	0.97261	0.807434	0.986126	0.952354																
1146		0.979571	0.921364	0.338183								0.926913									0.669024	0.973896	0.810659	0.986381	0.956021																
1147		0.981418	0.920271	0.317803								0.931079									0.67851	0.975479	0.817647		0.957615																
1148			0.917689	0.28869																	0.687285	0.976821	0.824185		0.958749																
1149			0.916619	0.309884																	0.696861	0.977785	0.839101		0.960024																
1150			0.914743	0.300442																	0.709536	0.978601	0.819626																		
1151				0.293008																	0.722955																				
1152				0.290454																	0.735781																				
1153				0.279244																	0.719769																				
1154				0.294807																	0.734163																				
1155				0.286198																																					
1156				0.285687																																					
1157				0.264467																																					
1158				0.261021																																					
1159				0.245814																																					
1160				0.251699																																					
1161				0.236733																																					
1162				0.214861																																					
1163				0.222282																																					
1164				0.246284																																					
1165				0.264122																																					
1166				0.269406																																					
1167				0.322091																																					
1168				0.348161																																					
1169				0.381733																																					
1170				0.415263																																					
1171				0.466081																																					
1172				0.52988																																					
1173				0.568953																																					
1174				0.615633																																					
1175				0.636334																																					
1176				0.683266																																					
1177				0.711069																																					
1178				0.715033																																					
1179				0.678095																																					
1180				0.638404																																					
1181				0.612312																																					
1182				0.58282																																					
1183				0.513003																																					
1184				0.447809																																					
1185				0.411432																																					
1186				0.376192																																					
1187				0.370547																																					
1188				0.383547																																					
1189				0.380162																																					
1190				0.369074																																					
1191				0.356417																																					
1192				0.350728																																					
1193				0.369935																																					
1194				0.388001																																					
1195				0.431382																																					
1196				0.472123																																					
1197				0.47547																																					
1198				0.487749																																					
1199				0.511982																																					
1200				0.495102																																					
1201				0.495437																																					
1202				0.50144																																					
1203				0.493372																																					
1204				0.470868																																					
1205				0.443453																																					
1206				0.428146																																					
1207				0.395376																																					
1208				0.396655																																					
1209				0.391124																																					
1210				0.383361																																					
1211				0.353864																																					
1212				0.354916																																					
1213				0.33416																																					
1214				0.338082																																					
1215				0.382455																																					
1216				0.432136																																					
1217				0.46324																																					
1218				0.532579																																					
1219				0.609633																																					
1220				0.681727																																					
1221				0.720004																																					
1222				0.792215																																					
