# Supplementary material for: Origins of Myc Proteins – Using Intrinsic Protein Disorder to Trace Distant Relatives
Source: PLoS One. 2013 Sep 24;8(9):e75057. doi: 10.1371/journal.pone.0075057 (PMC3782479; doi:10.1371/journal.pone.0075057)
Supplement: Table S4 — Probability values and associated standard error values showing the reliability of nodes in Figure 5A . (TXT) [file pone.0075057.s005.txt]

au	se.au	bp	se.bp
1	0.730452231993622	0.0080954454220482	0.596343857364683	0.0016161139475571
2	1	0	1	0
3	0.547673008134866	0.009676767749534	0.428301524152556	0.0016238837770057
4	0.561561403174599	0.00963878015403013	0.425844281260679	0.00162260799144426
5	0.995985676084233	0.00197427902117687	0.99923879499296	0.000106547116913542
6	0.998199541017304	0.000465510130729581	0.995036737911863	0.000271006123102633
7	0.961892065547291	0.00356884158952354	0.964433157782841	0.00065954852570641
8	0.999681232528144	0.00015504556882859	0.998734801742042	0.00014033944514923
9	0.697335331611151	0.00868207773654932	0.654927171541923	0.00156668779503945
10	0.839895543181254	0.00719027089374531	0.861517314287708	0.00116055897612979
11	0.73343254084865	0.00824135236312339	0.677752315150679	0.00154298045590118
12	0.954762561488463	0.00362838651185556	0.948766420983529	0.000771905287549693
13	0.979535600988402	0.00161626279989854	0.91239023686647	0.000992014185544845
14	0.99680329337647	0.000694322516476191	0.99260327137427	0.000331096347099225
15	0.756854349616028	0.00778520256927897	0.655597342490993	0.00156879731068525
16	0.894098154064596	0.00451140397595483	0.597534581440345	0.00162398062647698
17	0.902902096365484	0.00424940828475351	0.504315494772849	0.00164965342335972
18	0.962769005402437	0.00206685255554433	0.694637724821229	0.00154720863257369
19	0.920949980767699	0.00363987521103375	0.567181897001086	0.00164104450953758
20	0.995788980334673	0.00181945000199465	0.998790214372592	0.000141595967027132
21	0.823388084043545	0.00670044364938739	0.339406632017137	0.0015515935420971
22	0.795612354181874	0.00739447833776175	0.750336324540174	0.00143697857438413
23	0.777942015348941	0.00807547094024474	0.258684459589457	0.00143312602744206
24	0.584815547662135	0.00971949170569983	0.367565233709988	0.00158181348219537
25	1	0	1	0
26	0.999653457674313	0.00015609034228946	0.998535603360396	0.000149404092561022
27	0.996712108502593	0.000756936031540655	0.994003943919654	0.000295683590647886
28	0.778373912948989	0.00777761685675873	0.753446552152003	0.00143003536438957
29	0.813212971538844	0.0066054785350657	0.465746780529019	0.00163996511110896
30	0.83995210212488	0.00595861614284132	0.535684661933543	0.00164417059332431
31	0.741135583656339	0.00830871424799595	0.326835036921737	0.0015368097988502
32	0.713394701680615	0.00852071647703644	0.371359038734917	0.00158422970709377
33	0.770022418480854	0.0074269761106031	0.581130821171726	0.00162563248914554
34	0.971310719080261	0.00257496476795433	0.955142829789976	0.000731087119121701
35	0.775652563952356	0.00861886469356675	0.201140740064621	0.00131092963629378
36	0.811766695221693	0.0066284869146663	0.601658045315627	0.00161639964947707
37	0.822444581951886	0.00682358154696887	0.307710204253481	0.00151164256682021
38	0.589236730620541	0.0102955282391734	0.258915858642244	0.00143691637827432
39	0.566837519479886	0.0105900456643355	0.235387514922155	0.0013923022843322
40	1	0	1	0
