# Supplementary material for: Origins of Myc Proteins – Using Intrinsic Protein Disorder to Trace Distant Relatives
Source: PLoS One. 2013 Sep 24;8(9):e75057. doi: 10.1371/journal.pone.0075057 (PMC3782479; doi:10.1371/journal.pone.0075057)
Supplement: Table S6 — Position of ANCHOR regions in human c-Myc (P01106) and the number of different ELMs they contain. (CSV) [file pone.0075057.s007.csv]

ancfrom	ancto	Name	cnt
12	28	LIG_SH2_STAT5	2
12	28	MOD_TYR_ITIM	1
12	28	TRG_ENDOCYTIC_2	1
175	184	LIG_FHA_1	1
175	184	LIG_SH2_STAT5	1
175	184	LIG_USP7_1	1
175	184	MOD_CK1_1	1
175	184	MOD_GSK3_1	1
175	184	MOD_GlcNHglycan	1
175	184	MOD_PLK	1
187	199	LIG_BRCT_BRCA1_1	1
187	199	LIG_SH3_3	1
187	199	MOD_PLK	1
213	227	LIG_BRCT_BRCA1_1	1
213	227	MOD_CK1_1	6
213	227	MOD_CK2_1	1
213	227	MOD_GSK3_1	5
213	227	MOD_GlcNHglycan	1
213	227	MOD_PLK	1
213	227	MOD_ProDKin_1	1
235	243	MOD_GSK3_1	1
235	243	MOD_ProDKin_1	2
259	272	CLV_PCSK_PC1ET2_1	1
289	341	CLV_NDR_NDR_1	2
289	341	CLV_PCSK_PC1ET2_1	2
289	341	CLV_PCSK_SKI1_1	1
289	341	LIG_14-3-3_1	1
289	341	LIG_14-3-3_3	1
289	341	LIG_APCC_Dbox_1	1
289	341	LIG_FHA_2	1
289	341	LIG_MAPK_1	1
289	341	LIG_SH3_3	1
289	341	MOD_GSK3_1	1
289	341	MOD_PKA_1	1
289	341	MOD_PK_1	1
289	341	MOD_ProDKin_1	1
371	378	CLV_PCSK_PC1ET2_1	1
371	378	CLV_PCSK_SKI1_1	1
393	406	CLV_PCSK_SKI1_1	1
393	406	LIG_FHA_1	1
393	406	LIG_SH2_STAT5	1
393	406	MOD_PKA_1	1
