# Supplementary material for: Origins of Myc Proteins – Using Intrinsic Protein Disorder to Trace Distant Relatives
Source: PLoS One. 2013 Sep 24;8(9):e75057. doi: 10.1371/journal.pone.0075057 (PMC3782479; doi:10.1371/journal.pone.0075057)
Supplement: Table S7 — Position of ANCHOR regions in human MycN (P04198) and the number of different ELMs they contain. (CSV) [file pone.0075057.s008.csv]

ancfrom	ancto	Name	cnt
20	37	LIG_SH2_STAT5	1
20	37	LIG_TRAF6	1
50	56	LIG_SH3_3	1
50	56	LIG_TRAF6	1
50	56	LIG_TRFH_1	1
50	56	MOD_GSK3_1	1
50	56	MOD_ProDKin_1	1
79	88	LIG_FHA_1	1
79	88	MOD_CK1_1	1
79	88	MOD_CK2_1	1
79	88	MOD_ProDKin_1	1
94	132	MOD_CK1_1	1
94	132	MOD_CK2_1	1
94	132	MOD_GlcNHglycan	2
94	132	MOD_ProDKin_1	1
165	200	CLV_PCSK_PC1ET2_1	1
165	200	LIG_MAPK_2	1
165	200	LIG_SH3_3	1
165	200	LIG_TRAF6	1
206	235	LIG_SH3_3	3
206	235	LIG_USP7_1	1
206	235	MOD_GlcNHglycan	2
245	262	LIG_14-3-3_3	1
245	262	LIG_FHA_2	2
245	262	MOD_CK2_1	2
245	262	MOD_GSK3_1	2
245	262	MOD_GlcNHglycan	2
245	262	MOD_PKA_2	1
245	262	MOD_PLK	1
291	339	CLV_PCSK_PC1ET2_1	1
291	339	CLV_PCSK_SKI1_1	1
291	339	LIG_14-3-3_3	2
291	339	LIG_CYCLIN_1	1
291	339	LIG_FHA_1	3
291	339	LIG_SH2_SRC	1
291	339	LIG_SH2_STAT5	1
291	339	LIG_USP7_1	1
291	339	MOD_CK1_1	1
291	339	MOD_GSK3_1	2
291	339	MOD_ProDKin_1	1
355	370	CLV_PCSK_SKI1_1	1
355	370	LIG_14-3-3_2	1
355	370	LIG_14-3-3_3	2
355	370	LIG_CYCLIN_1	1
355	370	LIG_SH3_3	1
355	370	LIG_USP7_1	1
355	370	MOD_CK1_1	1
355	370	MOD_GSK3_1	1
355	370	MOD_ProDKin_1	2
397	408	LIG_FHA_2	1
397	408	MOD_CK1_1	1
397	408	MOD_GSK3_1	1
397	408	MOD_PKA_2	1
416	430	CLV_PCSK_SKI1_1	2
416	430	LIG_FHA_1	1
416	430	LIG_SH2_SRC	1
416	430	LIG_SH2_STAT5	1
416	430	MOD_PKA_1	1
