# Supplementary material for: Origins of Myc Proteins – Using Intrinsic Protein Disorder to Trace Distant Relatives
Source: PLoS One. 2013 Sep 24;8(9):e75057. doi: 10.1371/journal.pone.0075057 (PMC3782479; doi:10.1371/journal.pone.0075057)
Supplement: Table S8 — Position of ANCHOR regions in human MycL1 (P12524) and the number of different ELMs they contain. (CSV) [file pone.0075057.s009.csv]

ancfrom	ancto	Name	cnt
82	114	CLV_NDR_NDR_1	1
82	114	LIG_14-3-3_2	1
82	114	LIG_14-3-3_3	1
82	114	LIG_SH3_1	1
82	114	LIG_SH3_3	1
82	114	MOD_CK1_1	1
82	114	MOD_CK2_1	1
82	114	MOD_GlcNHglycan	2
82	114	TRG_ENDOCYTIC_2	1
129	136	LIG_FHA_1	1
129	136	MOD_ProDKin_1	1
169	223	CLV_NDR_NDR_1	1
169	223	CLV_PCSK_PC1ET2_1	1
169	223	CLV_PCSK_SKI1_1	1
169	223	LIG_14-3-3_2	1
169	223	LIG_FHA_1	1
169	223	LIG_MAPK_1	2
169	223	LIG_SH3_1	1
169	223	LIG_SH3_3	1
169	223	LIG_USP7_2	1
169	223	MOD_CK2_1	1
169	223	MOD_PIKK_1	1
169	223	MOD_PKA_1	1
169	223	MOD_PKA_2	1
169	223	TRG_NES_CRM1_1	1
264	269	LIG_USP7_1	1
317	332	LIG_SH2_STAT5	1
