# Supplementary material for: Origins of Myc Proteins – Using Intrinsic Protein Disorder to Trace Distant Relatives
Source: PLoS One. 2013 Sep 24;8(9):e75057. doi: 10.1371/journal.pone.0075057 (PMC3782479; doi:10.1371/journal.pone.0075057)
Supplement: Table S9 — Position of ANCHOR regions in human MycL2 (P12525) and the number of different ELMs they contain. (CSV) [file pone.0075057.s010.csv]

ancfrom	ancto	Name	cnt
134	145	LIG_SH3_3	1
178	219	LIG_APCC_Dbox_1	1
178	219	LIG_MAPK_1	1
178	219	LIG_SH3_1	1
178	219	LIG_SH3_3	1
178	219	LIG_TRAF6	1
178	219	MOD_CK1_1	1
178	219	TRG_NES_CRM1_1	1
307	321	LIG_FHA_1	1
307	321	LIG_MAPK_1	1
307	321	LIG_USP7_1	1
307	321	MOD_CK1_1	1
307	321	MOD_PKA_2	1
